# Supplementary material for: A genome-scale metabolic model for the denitrifying bacterium Thauera sp. MZ1T accurately predicts degradation of pollutants and production of polymers
Source: PLoS Comput Biol. 2025 Jan 7;21(1):e1012736. doi: 10.1371/journal.pcbi.1012736 (PMC11741664; doi:10.1371/journal.pcbi.1012736)
Supplement: S1 Material — (XLSX) [file pcbi.1012736.s001.xlsx]

## Sheet: Sheet1
Reactions	Genes	Genes	Genes	Genes	Genes	Genes	Genes	Genes	Genes	Genes	Genes	Genes	Genes
34DHOXPEGOX	RPE_RS02930	RPE_RS03040	RPE_RS06215	RPE_RS10125	RPE_RS10455	RPE_RS16545	RPE_RS18485
3HAD100	RPE_RS05635	RPE_RS08725	RPE_RS21280	RPE_RS01295	RPE_RS10140	RPE_RS12855
3HAD120	RPE_RS05635	RPE_RS08725	RPE_RS21280	RPE_RS01295	RPE_RS10140	RPE_RS12855
3HAD140	RPE_RS05635	RPE_RS08725	RPE_RS21280	RPE_RS01295	RPE_RS10140	RPE_RS12855
3HAD160	RPE_RS05635	RPE_RS08725	RPE_RS21280	RPE_RS01295	RPE_RS10140	RPE_RS12855
3HAD180	RPE_RS05635	RPE_RS08725	RPE_RS21280	RPE_RS06780
3HAD60	RPE_RS05635	RPE_RS08725	RPE_RS21280	RPE_RS01295	RPE_RS10140	RPE_RS12855
3HAD80	RPE_RS05635	RPE_RS08725	RPE_RS21280	RPE_RS01295	RPE_RS10140	RPE_RS12855
3OAR100	RPE_RS16585	RPE_RS05635	RPE_RS08725	RPE_RS21280
3OAR120	RPE_RS16585	RPE_RS05635	RPE_RS08725	RPE_RS21280
3OAR121	RPE_RS16585
3OAR140	RPE_RS16585	RPE_RS05635	RPE_RS08725	RPE_RS21280
3OAR141	RPE_RS16585
3OAR160	RPE_RS16585	RPE_RS05635	RPE_RS08725	RPE_RS21280
3OAR161	RPE_RS16585
3OAR180	RPE_RS16585
3OAR181	RPE_RS16585
3OAR40	RPE_RS16585
3OAR60	RPE_RS16585	RPE_RS05635	RPE_RS08725	RPE_RS21280
3OAR80	RPE_RS16585	RPE_RS05635	RPE_RS08725	RPE_RS21280
3OAS121	RPE_RS01290	RPE_RS10135
3OAS141	RPE_RS01290	RPE_RS10135
3OAS161	RPE_RS01290	RPE_RS10135
3OAS180	RPE_RS01290	RPE_RS10135
3OAS181	RPE_RS10130	RPE_RS16575
A5PISO	RPE_RS03475
ABUTD	RPE_RS20415	RPE_RS11340	RPE_RS19575
ACACT1r	RPE_RS00845	RPE_RS03365	RPE_RS16130	RPE_RS18895	RPE_RS19135	RPE_RS20975
ACBIPGT	RPE_RS11210
ACCOAC	RPE_RS00705	RPE_RS02290
ACGK	RPE_RS01695	RPE_RS03235
ACGS	RPE_RS00745
ACHBS	RPE_RS10970	RPE_RS10980
ACKr	RPE_RS15855	RPE_RS19310
ACLS	RPE_RS10970	RPE_RS10980
ACOATA	RPE_RS05635	RPE_RS08725	RPE_RS21280	RPE_RS10130	RPE_RS16575	RPE_RS03715	RPE_RS14195	RPE_RS01290	RPE_RS10135
ACOTA	RPE_RS24410
ACS	RPE_RS00345	RPE_RS11985	RPE_RS22245	RPE_RS22910
ADCPS1	RPE_RS11235
ADCPS2	RPE_RS11235
ADK1	RPE_RS17860
ADOCBLS	RPE_RS15675	RPE_RS19240
ADSK	RPE_RS01670	RPE_RS08855
ADSL1r	RPE_RS08260
ADSL2r	RPE_RS08260
ADSS	RPE_RS20695
AFAT	RPE_RS07100
AGPAT160	RPE_RS20890	RPE_RS24125
AGPAT161	RPE_RS20890	RPE_RS24125
AHCi	RPE_RS21000
AICART	RPE_RS00125
AIRC2	RPE_RS20440
AIRC3	RPE_RS20435
ALAALAr	RPE_RS10605
ALAR	RPE_RS16715
ALATRS	RPE_RS08035
ALDD20x	RPE_RS11340	RPE_RS19575
ALDD2x	RPE_RS11340	RPE_RS19575
AMAOTr	RPE_RS17050
AMID	RPE_RS00775
AMID3	RPE_RS00775
AMPTASECG	RPE_RS16510	RPE_RS18795
ANPRT	RPE_RS12995
ANS	RPE_RS22205
ANS2	RPE_RS22205
AOXSr	RPE_RS17040
AOXSr2	RPE_RS17040
APRAUR	RPE_RS14120
ARGSL	RPE_RS24190
ARGSS	RPE_RS00165
ARGTRS	RPE_RS13500
ASAD	RPE_RS02425
ASNS1	RPE_RS02905
ASPCT	RPE_RS16900
ASPK	RPE_RS00795
ASPO6	RPE_RS21995
ASPTA	RPE_RS14765	RPE_RS19440	RPE_RS20865
ASPTRS	RPE_RS16430	RPE_RS16430
ATPM	RPE_RS14495	RPE_RS23105	RPE_RS23110	RPE_RS23115	RPE_RS01405	RPE_RS01410	RPE_RS01415	RPE_RS01420	RPE_RS01425	RPE_RS23865	RPE_RS23870	RPE_RS23875	RPE_RS23880
ATPPRT	RPE_RS04385
BACCL	RPE_RS12730	RPE_RS12730	RPE_RS12730	RPE_RS12730
BPNT	RPE_RS21415
BPNT2	RPE_RS21415
BTS4	RPE_RS11070
CAT	RPE_RS01275	RPE_RS18245
CBPS	RPE_RS04925	RPE_RS19800
CCGS	RPE_RS14490
CDGR	RPE_RS13070
CDGS	RPE_RS04765
CDPGLC46DH	RPE_RS21255
CDPMEK	RPE_RS22075
CHORM	RPE_RS21715
CHORS	RPE_RS22925
CHPHYS	RPE_RS06730
COCHL	RPE_RS00665	RPE_RS00680	RPE_RS11220
CPPPGO	RPE_RS06650
CPPPGO2	RPE_RS19685
CS	RPE_RS12875
CTPS1	RPE_RS13015
CTPS2	RPE_RS13015
CU2abcu_syn	RPE_RS00055	RPE_RS19390	RPE_RS19705
CUabcpp	RPE_RS00055	RPE_RS19390	RPE_RS19705
CYNTAH	RPE_RS23160
CYSS	RPE_RS13925	RPE_RS18150
CYSS_2	RPE_RS13925	RPE_RS18150
CYSTA	RPE_RS14765	RPE_RS19440	RPE_RS20865
CYSTRS	RPE_RS12760	RPE_RS10030
CYTK1	RPE_RS02240
DADK	RPE_RS17860
DAPDC	RPE_RS24180
DAPE	RPE_RS01610
DASYN160	RPE_RS12830
DASYN161	RPE_RS12830
DASYN180	RPE_RS12830
DASYN181	RPE_RS12830
DB4PS	RPE_RS21785
DBTS	RPE_RS17045
DDPA	RPE_RS09995
DHAD1	RPE_RS21815
DHAD2	RPE_RS21815
DHFR	RPE_RS10920
DHFS	RPE_RS00560	RPE_RS02295	RPE_RS00560	RPE_RS02295
DHORTS	RPE_RS16905	RPE_RS21940
DHQS	RPE_RS00725
DHQTi	RPE_RS15000
DNMPPA	RPE_RS00750	RPE_RS07375	RPE_RS17300
DPCOAK	RPE_RS01895
DPPS	RPE_RS22065
DPR	RPE_RS00090	RPE_RS09815
DTMPK	RPE_RS14395
DXPRIi	RPE_RS12835
DXPS	RPE_RS05390
ENO	RPE_RS13075
FALDH2	RPE_RS23385
FBA	RPE_RS13465	RPE_RS23590
FBA2	RPE_RS13465	RPE_RS23590
FBA3	RPE_RS13465	RPE_RS23590
FBP	RPE_RS13450	RPE_RS14755
FCLT	RPE_RS24020
FMETTRS	RPE_RS03275
FMNAT	RPE_RS07100
FOMETRi	RPE_RS08030
FRTT	RPE_RS06675
FTHFD	RPE_RS21080
FUM	RPE_RS07895	RPE_RS10750
G1PACT	RPE_RS13990
G3PD	RPE_RS06940
G3PD1ir	RPE_RS00330
G3PD2	RPE_RS00330
G5SD	RPE_RS01340
G6PBDH	RPE_RS18570
G6PDH2r	RPE_RS18570
GALUi	RPE_RS03435
GAPD	RPE_RS23620
GAPDi_nadp	RPE_RS23620
GARFT	RPE_RS16475
GF6PTA	RPE_RS13995
GGDPR	RPE_RS06740
GHMT2r	RPE_RS14110
GK1	RPE_RS16560
GLBRAN2	RPE_RS18610
GLCP2	RPE_RS24110
GLCS1	RPE_RS04025
GLGC	RPE_RS04030
GLNS	RPE_RS12560
GLNTRS	RPE_RS12885
GLU5K	RPE_RS02755
GLUCYS	RPE_RS03385
GLUPRT	RPE_RS16745
GLUR	RPE_RS08235
GLUTRS	RPE_RS12880
GLYALDDr	RPE_RS11340	RPE_RS19575
GLYCL	RPE_RS08020	RPE_RS01455	RPE_RS13130	RPE_RS08030
GLYCLTDx	RPE_RS01230	RPE_RS01230
GLYCL_2	RPE_RS08020	RPE_RS01455	RPE_RS13130
GLYK	RPE_RS18875
GLYOX	RPE_RS00825
GLYOX_1	RPE_RS14670
GLYTRS	RPE_RS22030	RPE_RS22040
GMAND	RPE_RS21285	RPE_RS21290
GMPS	RPE_RS16355
GMPS2	RPE_RS16355
GND	RPE_RS18565
GRTT	RPE_RS00885
GTHOr	RPE_RS09985
GTHPi	RPE_RS12030	RPE_RS18535
GTHRDH_syn	RPE_RS00115	RPE_RS06890
GTHS	RPE_RS01800
GTPCI	RPE_RS04005	RPE_RS11785
GUACYC	RPE_RS00275	RPE_RS04505	RPE_RS15070	RPE_RS21975	RPE_RS23135	RPE_RS23135
HCO3E	RPE_RS01710	RPE_RS03590	RPE_RS11630
HEX1	RPE_RS23070
HIBDkt	RPE_RS03370	RPE_RS16160	RPE_RS18905	RPE_RS19125
HISTP	RPE_RS03525
HISTRS	RPE_RS04605
HPROa	RPE_RS07185
HPROb	RPE_RS07185
HPYRRx	RPE_RS01230
HSDxi	RPE_RS14760
HSDy	RPE_RS14760
HSERTA	RPE_RS21705	RPE_RS21710
HSK	RPE_RS20635
IGPDH	RPE_RS01855
IGPS	RPE_RS12990
ILETA	RPE_RS07165
ILETRS	RPE_RS07120
IMACTD	RPE_RS11340	RPE_RS19575
IMPC	RPE_RS00125
IMPD	RPE_RS16385
IPPMIa	RPE_RS01665	RPE_RS01700
IPPS	RPE_RS11075
KARA1	RPE_RS11005
KARA2	RPE_RS11005
KAS14	RPE_RS10130	RPE_RS16575	RPE_RS03715	RPE_RS14195
KDOCT2	RPE_RS18850
KDOPP	RPE_RS21185
KDOPS	RPE_RS13045
Kabcpp	RPE_RS23105	RPE_RS23110	RPE_RS23115
LEUTRS	RPE_RS01955
LGTHL	RPE_RS14670
LYSTRS	RPE_RS03685
MAN1PT	RPE_RS17515	RPE_RS21345
MAN6PI	RPE_RS17515	RPE_RS21345	RPE_RS21380
MCOATA	RPE_RS05635	RPE_RS08725	RPE_RS21280	RPE_RS16590
MDH	RPE_RS01505
MECDPS	RPE_RS13835
MEPCT	RPE_RS13835
METAT	RPE_RS21005
METS	RPE_RS18870
METS_1	RPE_RS18870
METTRS	RPE_RS14405
MI1PP	RPE_RS23575
MI3PP	RPE_RS23575
MOHMT	RPE_RS16785
MPML	RPE_RS06590	RPE_RS06595	RPE_RS06795
MPOMC1	RPE_RS06835	RPE_RS19675
MPOMMM	RPE_RS06835	RPE_RS19675
MPOMT	RPE_RS06805
MTAP	RPE_RS24525
MTHFC	RPE_RS00225
MTHFD	RPE_RS00225
MTHFR3_1	RPE_RS18865
MTRI	RPE_RS24520
NABTNO	RPE_RS11340	RPE_RS19575
NADK	RPE_RS11840
NADTRHD	RPE_RS20470	RPE_RS20475	RPE_RS20480
NDPK1	RPE_RS16485
NDPK10	RPE_RS16485
NDPK2	RPE_RS16485
NDPK3	RPE_RS16485
NDPK4	RPE_RS16485
NDPK5	RPE_RS16485
NDPK6	RPE_RS16485
NDPK7	RPE_RS16485
NDPK8	RPE_RS16485
NDPK9	RPE_RS16485
NMNDA	RPE_RS13830
NNATr	RPE_RS01345
NNDMBRT	RPE_RS11185	RPE_RS19225
NNDPR	RPE_RS22000
NOR_syn	RPE_RS06370
NTD4	RPE_RS05405	RPE_RS13560
NTD7	RPE_RS05405	RPE_RS13560
NTPP2	RPE_RS00750	RPE_RS07375	RPE_RS17300	RPE_RS14495
NTPP4	RPE_RS14495
NTPP8	RPE_RS14495
OCBT	RPE_RS24405
OGMEACPD	RPE_RS01295	RPE_RS10140	RPE_RS12855
OHPBAT	RPE_RS20800
OMPDC	RPE_RS01730
OPHBDC	RPE_RS23690
OPMEACPD	RPE_RS01295	RPE_RS10140	RPE_RS12855
ORNDC	RPE_RS15875	RPE_RS23995
ORNTAC	RPE_RS00745
ORPT	RPE_RS24095
P5CD	RPE_RS21570
P5CR	RPE_RS07185
P5CRx	RPE_RS07185
PANTS	RPE_RS17105
PAPSR	RPE_RS08885
PC11M	RPE_RS11135
PC17M	RPE_RS11155
PC20M	RPE_RS11160
PC8XM	RPE_RS11165
PDH	RPE_RS13100	RPE_RS13110	RPE_RS01455	RPE_RS13130	RPE_RS13120
PDHbr	RPE_RS13120
PDX5POi	RPE_RS22950
PFOR	RPE_RS03000	RPE_RS03005	RPE_RS04940	RPE_RS04945	RPE_RS04950	RPE_RS04955
PGAMT	RPE_RS17490	RPE_RS20830	RPE_RS17490
PGCD	RPE_RS00520	RPE_RS08505	RPE_RS18055	RPE_RS20795
PGI	RPE_RS18560
PGK	RPE_RS23605
PGL	RPE_RS18575
PGLYCP	RPE_RS09970
PGMT	RPE_RS06470	RPE_RS17490	RPE_RS17490
PGSA180	RPE_RS04660
PHCD	RPE_RS21570
PHETA1	RPE_RS14765	RPE_RS19440	RPE_RS20865	RPE_RS07165	RPE_RS21720	RPE_RS21720
PHETRS	RPE_RS02470	RPE_RS02485
PMANM	RPE_RS17490	RPE_RS17490
PMPK	RPE_RS07365
PNTK	RPE_RS01825
PPA	RPE_RS00210	RPE_RS14145
PPBNGS	RPE_RS01395	RPE_RS15115
PPC	RPE_RS09020
PPCDC	RPE_RS02345
PPNCL	RPE_RS02345
PPNCL2	RPE_RS02345
PPNCL3	RPE_RS02345
PPND	RPE_RS21725
PRAGSr	RPE_RS23040
PRAIi	RPE_RS02275
PRAMPC	RPE_RS11790
PRASCSi	RPE_RS02750	RPE_RS08090
PRMICI	RPE_RS01840
PROTRS	RPE_RS12760
PRUK	RPE_RS13455
PSCVT	RPE_RS02230
PSERT	RPE_RS20800
PSP_L	RPE_RS10960
PTPATi	RPE_RS13890
PUTA3	RPE_RS21570
PYAM5PO	RPE_RS22950
PYK	RPE_RS20540
PYK2	RPE_RS20540
PYK3	RPE_RS20540
PYK5	RPE_RS20540
QULNS	RPE_RS21990
R05219	RPE_RS11190
RBFK	RPE_RS07100
RBFSa	RPE_RS14130	RPE_RS14125
RBFSb	RPE_RS14125
RBPC	RPE_RS06855	RPE_RS06860	RPE_RS13470
RNDR1	RPE_RS12540	RPE_RS15925
RNDR3	RPE_RS12540	RPE_RS15925
RPE	RPE_RS08275
RZ5PP	RPE_RS19235
SADT	RPE_RS01670	RPE_RS01675	RPE_RS08855	RPE_RS08860
SBP	RPE_RS13450	RPE_RS14755
SDPTA	RPE_RS02000
SERAT	RPE_RS11610	RPE_RS15960
SFGTHi	RPE_RS23395
SHK3Dr	RPE_RS20840
SHKK	RPE_RS00720
SPMS	RPE_RS15030
SPODM	RPE_RS00965	RPE_RS19200
SPT_syn	RPE_RS04520
SQLC	RPE_RS22310
SQLC2	RPE_RS22310
SSALy	RPE_RS01120
SUCOAS	RPE_RS01495	RPE_RS01500	RPE_RS16045	RPE_RS16050
SULabcpp	RPE_RS08905
TDPDRE	RPE_RS21265
TDPGDH	RPE_RS07620	RPE_RS17545
THRPDC	RPE_RS11240
THRS	RPE_RS23775
THRTRS	RPE_RS11730
TKT2	RPE_RS07625	RPE_RS07630	RPE_RS13460	RPE_RS21175	RPE_RS23625
TMPK	RPE_RS14140
TPI	RPE_RS13005
TRDR	RPE_RS07440	RPE_RS18235	RPE_RS19820	RPE_RS22440
TRPS1	RPE_RS02280	RPE_RS02285
TRPS2	RPE_RS03855
TRSARr	RPE_RS09935
TYRTA	RPE_RS14765	RPE_RS19440	RPE_RS20865
TYRTRS	RPE_RS14930
U23GAAT	RPE_RS12850	RPE_RS12980
UAAGDS	RPE_RS10550
UAGAAT	RPE_RS12860
UAGCVT	RPE_RS22410
UAGDP	RPE_RS13990
UAMAGS	RPE_RS10565
UAMAS	RPE_RS10580
UAPGR	RPE_RS10590
UDCPDPS	RPE_RS12825
UDPG4E	RPE_RS05470	RPE_RS07285	RPE_RS07585	RPE_RS07590	RPE_RS16020	RPE_RS17570	RPE_RS21340
UDPGD	RPE_RS05650	RPE_RS17555	RPE_RS21015
UDPGLDC	RPE_RS01385	RPE_RS05550	RPE_RS13405	RPE_RS17505
UHGADA	RPE_RS10625
UMPK	RPE_RS12815
UNK3	RPE_RS21720
UPP3MT	RPE_RS08865	RPE_RS11125
UPP3S	RPE_RS00320	RPE_RS21085
UPPDC1	RPE_RS06625
UPPDC2	RPE_RS06625
UREA	RPE_RS18675	RPE_RS18685	RPE_RS18690
URIDK2r	RPE_RS14395
VALTRS	RPE_RS13810
VPAMTr	RPE_RS14970
ZN2abcpp	RPE_RS19390	RPE_RS19705
ZNabcpp	RPE_RS19390	RPE_RS19705
