# Supplementary material for: A genome-scale metabolic model for the denitrifying bacterium Thauera sp. MZ1T accurately predicts degradation of pollutants and production of polymers
Source: PLoS Comput Biol. 2025 Jan 7;21(1):e1012736. doi: 10.1371/journal.pcbi.1012736 (PMC11741664; doi:10.1371/journal.pcbi.1012736)
Supplement: S3 Material — (XLSX) [file pcbi.1012736.s003.xlsx]

## Sheet: jVenn (3)
E. coli	P. putida	K. pneumo	Thauera	E. coli|P. putida	E. coli|K. pneumo	E. coli|Thauera	P. putida|K. pneumo	P. putida|Thauera	K. pneumo|Thauera	E. coli|P. putida|K. pneumo	E. coli|P. putida|Thauera	E. coli|K. pneumo|Thauera	P. putida|K. pneumo|Thauera	E. coli|P. putida|K. pneumo|Thauera
ACP1_FMN	13DAMPPabcpp	12PPDt	BIOMASS_Thauera_iThauera861	EX_btn_e	EX_dcyt_e	GLYCTO2	ALLTAMH	24DECOAR	AGMPTRCtpp	EX_chol_e	EX_alltn_e	ALATA_D2	APTNAT	SHCHD2
CYTDK1	13DAMPPtex	13PPDH	ACONT	CBMKr	URIK2	GLYCTO3	HACD1i	34DHCINMtex	AOXSr	EX_crn_e	ARGDC	DHORD5	ARGTRS	CPPPGO
CDPPH	15DAPabcpp	13PPDtex	AIRCr	GMAND	CYTDK2	GLYCTO4	HACD2i	34DHCINMtpp	BTS4	PGL	ALDD4	EX_acgam_e	BZDIOLDH	GTHOr
NDP7	1P2CBXLCYCL	13PPDtpp	AKGDb	CHOLD	XYLK	PFK_3	HACD3i	34HPPOR	CMCMSAD	EX_hxan_e	GLXCL	EX_cellb_e	CATDOX	TRPS2
G1PP	1P2CBXLR	2DGLCNRx	ALCD2ir	DAPabcpp	EX_metsox_S__L_e	URIK1	HACD4i	3HAACOAT100	CMHMI	EX_spmd_e	NMNDA	LEUTAi	CYRDAAT	G3PD5
LYSAM	1PPDCRc	2DGLCNRy	ALDD2x_copy1	EX_fe3dcit_e	G6PDA	TRPAS2	HACD6i	3HAACOAT120	CPC3MT	EDD	DM_amob_c	G5SD	CYSTGL	SHK3Dr
EX_fmn_e	1PQQS	2INSD	CYO1b	FE3DCITabcpp	RMI	NDP3	HACD7i	3HAACOAT140	CPC4MT	PYDXNK	PPCSCT	ALATA_L2	CYSTRS	MAN6PI
HACD5	1PY4h3cAH	ABTDG	DABAAT	FE3DCITtonex	PFL	PUNP7	HACD8i	3HAACOAT60	CYS	OAADC	H2SO	TMDPP	CYSTS	APRAUR
CMPN	23CTI1	ACLDC	DHNPA	DATPHs	POX	HEX4	KAT1	3HAACOAT80	DHEDAA	ALTRH	MCITL2	EX_cytd_e	EX_btd_RR_e	DB4PS
CINNDO	23CTI2	ACLS_a	DHORDi	FEOXAMUtex	EX_dgsn_e	HACD6	MUCCYCI	ACOADH2	DHPACCOAHIT	HCYSMT	EX_acac_e	ME1	EX_bz_e	RBFK
DHPPD	23CTI3	ACOLIPAtex	DHPPDA	ARBTNtpp	EX_duri_e	HACD4	MUCLI	ACONCtex	DHPDO	ADPT	MAN1PT2	PSCVT	FMETTRS	RBFSb
DHCIND	25DKGLCNt2rpp	ACTD	FE2abc	ARBTNtex	EX_din_e	HACD7	PPRDNDH	ACS2	FDH4pp_1	EX_26dap__M_e	MCITS	EX_sbt__D_e	GLCOAS	EX_pi_e
GOFUCR	25DKGLCNtex	ACTDa	FRUpts	FEENTERtex	EX_gthox_e	EX_acnam_e	SELCYSS	APATr	FDH5pp_1	EX_glyald_e	ACACt2pp	MGSA	GLNTRS	EX_h_e
ACNML	2AACLPGT160	ADNt2pp	G3PD	FEOXAMUtpp	GUI1	AMANK	TRPTRS	APSR	FFSD	EX_ttdca_e	EX_arbtn_fe3_e	DURIPP	GLUDxi	DMATT
EX_gbbtn_e	2AACLPGT161	ALCD3ir	GADktpp	FECRMUtpp	ICHORS_copy2	HACD1	URIt2pp	ARUH	FLDR	EX_2ddglcn_e	ALLTNt2rpp	FRD2	GLYTRS	GRTT
CRNBTCT	2AACLPGT180	ARAT	GLYCL_2	FEENTERexs	SUCBZS	HACD2	ADCPS1	ASO4rt2rpp	FORAMD	EX_cbl1_e	EX_meoh_e	FRD3	HACD5i	UPP3S
CRNCBCT	2AACLPGT181	ARD_1	GTPCII	FECRMexs	DHBD	ACACCT	BLUB	ASO4tex	GLA	AMALT1	EX_sel_e	ACKr	HISDr	UPPDC1
CYNTAH	2AACLPPEAT160	ARD1	MECDPDH	ARBTNexs	ICHORT	UDPGALM	DAPAT	ASPO1	HADPCOADH	GMHEPK	FEENTERR1	EX_thymd_e	HISTRS	EX_ade_e
DOGULNR	2AACLPPEAT161	23DK5MPPISO	MTHFR3	FEOXAMexs	RBK_L1	CRNCDH		BZDH	HHDDI	EX_hdcea_e	FALDtpp	MOAT	ILETRS	EX_4abut_e
IDOND	2AACLPPEAT180	ASNTRS	ORNTAC	EX_enter_e	RBP4E	ACCOAL		BZt1pp	HPA3MO	AOBUTDs	FEENTERR2	USHD	IZPN	EX_ac_e
IDOND2	2AACLPPEAT181	BGLK	PABB	EX_fecrm_un_e	PYDXPP	ACM6PH		BZtex	INS2D	ADNUC	FECRMR1	LPADSS	LEUTRS	EX_akg_e
MANPGH	2DHGLCK	BTDt_RR	PHAPC100	EX_pydam_e	PDXPP	GMPS		CACOAHA	K2L4Atex	GMHEPPA	FECRMR2	TDSK	LYSTRS	EX_ala__L_e
URDGLYCD	2DHGLCNkt_tpp	BZt	PHAPC120	FECRMUtex	XYLI2	FBA3		CAFFCOA	MECDPDH2	AST	ARBTNR1	EX_xtsn_e	METTRS	EX_arg__L_e
FTHFLi	2DHGLCNtex	CELLBabc	PHAPC121	EX_arbtn_e	LACZ	NO3R1bpp		CAT23DOX	MMSAD2	SGDS	ARBTNR2	PUNP5	MMSAD3	EX_asp__L_e
PPPNDO	2PQQS	CITACt	PHAPC140	EX_feoxam_un_e	XYLI1	NO3R2bpp		CHOLSH	NPHS	FRUK	FEOXAMR1	PUNP6	MTRI	EX_fum_e
GLUDC	34DHPHEtex	CITt4_1	PHAPC141	AACTOOR	G3PT	TMAOR1pp		CHOLS_ex	OHEDH	BETALDHx	FEOXAMR2	TMDK1	NACODA	EX_glu__L_e
PHYTSpp	34DHPHEtpp	CLIPAtex	PHAPC60	DHORDfum	CITL	TMAOR2pp		CHOLSabc	OPTCCL	BETALDHy	CITtex	DHQTi	OMMBLHX	EX_gua_e
NTP3pp	3AIBT2	CPC2MT	PHAPC80	CMtpp	RMPA	XANtpp		CRO4abcpp	PHACOAOR	EX_lac__D_e	GUACYC	PUNP1	OMPHHX	HCO3E
EX_minohp_e	3HAACOAT121	CPC5MT	PPNCL	DHMPTR	TAGURr	12PPDStex		CRO4t3pp	RNTR1c	EX_ttdcea_e	ATPHs	PUNP2	OPHHX	IMPC
THMDt2pp_copy2	3HAACOAT141	CPC6MT	SHSL4r	CMtex	GLCRAL	AHGDx		CYO1_KT	RNTR2c	AGMHE	GTPHs	PUNP3	OXOAEL	IMPD
URIt2pp_copy2	ACOAD31f	CPC6R	SUCD1	LALALGLUtex	EX_tmao_e	THMDt2pp_copy1		CYRDAR	RNTR3c	GMHEPAT	ARBTNtonex	DHAD1	OXPTNDH	ECOAH4
XYLUt2pp	ACOAD32f	CPC8MM	UPPDC2	EX_LalaLglu_e	DKGLCNR2y	URIt2pp_copy1		SLCYSS	RNTR4c	EX_met__D_e	ASR	G3PD7	PHETRS	GLUTRS
GBBTNtex	ACOAD33f	CYRDAR2	HOCCD	EX_cm_e	2DGULRy	XTSNt2rpp		DH3MCHCDH	TRPTA	EX_taur_e	METOX1s	NADH9	PROD2	TMPPP
DMSOR1pp	ACOAD34f	CYRDAS	NAD_H2	BTNt2ipp	EX_amp_e	ACNAMt2pp		DH4MCHCDH	VALTRS	EX_mmet_e	METOX2s	NADH10	PROTRS	XPPT
EX_fad_e	ACOADH1	CYTDt2pp	NPPDO	BTNtex	EX_idon__L_e	EX_ch4_e		DHNPA_1	EX_4hphac_e	TAUDO	FALGTHLs	EX_arab__L_e	SERTRS	HXPRT
CYTBD2pp	ACONCt4pp	D5KGK	ASR2	PYDAMtex	EX_3hcinnm_e	ARGAGMt7pp		DHPS	EX_acolipa_e	SPODM	ACACtex	EX_gal_e	SERTRS2	NDPK5
EX_cpgn_e	ACSPHAC100	D5KGPA	MTAP	PYDAMtpp	SERASr	ADNt2pp_copy1		DLYSOXGAT	EX_colipa_e	CYANST	H2St1pp	EX_xyl__D_e	THRTRS	DHORTS
ADNt2pp_copy2	ACSPHAC101	DACTt3	NBAH	SHGO	DMSOR2	ALLabcpp		DLYSPYRAT	EX_kdo2lipid4_e	GART	MCITD	EX_h2_e	THZPSN	OMPDC
CPGNtonex	ACSPHAC120	DHAK	OCHCCH	CURR	DDGALK	ARBabcpp		ECOAH9ir	EX_lipa_e	SOTA	ALLTNtex	EX_thm_e	TYRTRS	CS
CRNt7pp	ACSPHAC121	DKDID	INDPYRD	METNA	AB6PGH	HYD2pp		EX_34dhbz_e	EX_lipa_cold_e	SGSAD	PDE4	GLCS1	UNK3	ICDHyr
CYTDt2pp_copy2	ACSPHAC121d6	DKMPPD	IBTMr	CUt2pp	GP4GH	HYXNtpp		EX_34dhcinm_e		MDH2	HXAND	GLCP	URCN	ACALD
ALKP	ACSPHAC140	DKMPPD3	BCOALIG	DHCURR	AADDGT	CITt7pp		EX_3mb_e		G6PDH2r	URAt2pp	ADMDC	UREA	ACS
GLCTR1	ACSPHAC141	DNAMTn2r	ALCD4y		EX_tma_e	CYTDt2pp_copy1		EX_chols_e		EX_nac_e	HPYRI	SPMS	URIDK2r	PPA
EX_eca4colipa_e	ACSPHAC141d5	2OH3K5MPPISO	DESAT16		TRE6PS	BUTt2rpp		EX_hco3_e		EX_ocdca_e	GLYCK	MNNH	ADCYRS	PPCK
GLYOX3	ACSPHAC142	ENTERES2	DESAT14		TREH	FE3HOXR2		EX_m_xyl_e		GLCRD	DM_5drib_c	EX_melib_e	AHCi	ALAR
O16GLCT1	ACSPHAC160	ETHAt	DESAT18		2DGULRx	FE3HOXR3		EX_oaa_e		EX_15dap_e	SO4t2pp	ICHORS_copy1	ALATRS	ALATA_L
O16AP2pp	ACSPHAC40	ETOHt2rpp	BTCOARx		HETZK	CRNt8pp		EX_oxa_e		EX_ocdcea_e	MLDCP1App	EX_sucr_e	ALDD2x	RBK
O16AP3pp	ACSPHAC50	FE3DHBZSabcpp	4M2OPLOXRD		GSPMDA	NTRIR4pp		EX_p_xyl_e		EX_glyb_e	MICITDr	EX_tre_e	ASPTRS	GLYK
O16A4Lpp	ACSPHAC60	FFSD1r	3M2OPLOXRD		GSPMDS	NTRIR3pp		EX_pac_e		GLYALDtex	MLDCP2App	HPPK2	BTDD_RR	PPM
FE3HOXUtpp	ACSPHAC70	FGLU	GTMLT		TMAOR1	INOSTt4pp		EX_pentso3_e		GLYBtex	MLDCP2Bpp	HEX7	BZ12DOX	ASPTA
FRULYSK	ACSPHAC80	GLYCDH	PRUK		TMAOR2	FE3HOXR1		EX_tol_e		DAPtex	MLDCP3App	INSK	3OADPCOAT	FBP
LIPOtex	ACSPHAC90	HPACt2r	PPDK		KG6PDC	ARBTNR3		EX_vanln_e		26DAHtex	MLDCP1Bpp	THRD	4HTHRS	GLGC
METSOX1abcpp	ACSPHACP100	INSTt2	ACPpds		X5PL3E	FEOXAMR3		EX_vanlt_e		TAURabcpp	MLDEP1pp	UGLT		PYK
ECA4OALpp	ACSPHACP40	LCARR	MALT		EX_nmn_e	CPGNR1		FACOAL140		EX_ala_B_e	MLDEP2pp	MECDPS		A5PISO
GLCTR3	ACSPHACP50	MACPT	ARGN		DDPGALA	CPGNR2		FACOAL141		EX_octa_e	NADHPO	TRE6PH		EX_met__L_e
HEPT4	ACSPHACP60	MDRPD	ALLTAHr		DURIK1	CPGNR3		FACOAL160		FEOXAMabcpp	ETHAt2pp	URIC		IPPMIb
LIPOt2pp	ACSPHACP70	MTRK	ACYP		F6PA	GDPMNH		FACOAL161		CBL1abcpp	SELGTHR	SADT2		ACHBS
METSOX2abcpp	ACSPHACP80	NADHNQR	PEPCK_re		EX_gthrd_e	GLUABUTt7pp		FACOAL180		FEENTERabcpp	SELGTHR3	LCARS		ACLS
FE3HOXexs	ACSPHACP90	OXGDC2	UDPGLDC		AGDC	PTRCORNt7pp		FACOAL181		FECRMabcpp	MALCOAMT	SBTPD		ANS
GUR1PPpp	ACSPHACT40	PPDD	PTHPS		NNAM	HACD3		FACOAL1821		HYXNtex	OGMEACPS	PFK_2		ANPRT
ACGAL1PPpp	ACSPHACT60	RBK_Dr	UAG2EMA		SPMDAT1	ACNAMtex		FACOAL80		D_LACtex	OGMEACPR	GLTPD		CHORM
ARABDI	DGUDBUTNabcpp	RBTDG	UAG4Ei		SPMDAT2	CRNCAR		FCOAHA		NTD8pp	OPMEACPS	TGBPA		CHORS
CPGNUtpp	ALGE9	Rbtt2	MMM2		TDPADGAT	HYD3pp		FDH		CYTBDpp	MPTAT	MANAO		IGPS
CPGNUtex	ALGL	SHCHCC	THFGLUS		EX_maltpt_e	CELBpts		FDMOtau		EX_fecrm_e	MOADSUx	TARTD		EX_fe3_e
CPGNexs	ALGL2	SHCHCS2	PPCOAC		ARAI	MMCD		FERULCOAS		EX_feenter_e	ETOHtrpp	EDTXS1		EX_glcn_e
3KGK	ALGSex1	SUCCt3pp	2HH24DDH1		M1PD	HEXt2rpp		FOLD3		EX_feoxam_e	REPHACCOAI	EDTXS2		EX_gln__L_e
IDONt2rpp	ALGSex10	THMDt2pp	3HOPCD		GALS3	12PPDStpp		FORGLUIH2		EX_cbi_e	ACPPAT141	EDTXS3		EX_glyc_e
MANGLYCptspp	ALGSex11	TMN	3MBt4pp		FCI	EX_urate_e		FUMAC		GLCRtex	ACPPAT161	EDTXS4		EX_man_e
EX_fe3hox_un_e	ALGSex12	URAt2pp_copy1	4ABUTD		FCLK	EX_tartr__D_e		GDBTALDH		OCTAtex	ACPPAT180	AACPS1		EX_mn2_e
FRULYSDG	ALGSex13	URAt2pp_copy2	4HBALDt2pp		GLYCDx	CTBTCAL2		GLCOASYNT		CHLabcpp	APG3PAT160	DMSOR1		EX_rib__D_e
EX_chtbs_e	ALGSex2	ABTpp2	4HBALDtex		ASCBPL	EX_crn__D_e		GLCtex		FEENTERtonex	APG3PAT161	EX_dha_e		ECOAH6
ALLK	ALGSex3	ilvg	4HOXPACMOF		HPPPNDO	CRNDCAL2		GLNTRAT		EX_pheme_e	APG3PAT180	EX_fuc__L_e		ENO
FRUURt2rpp	ALGSex4	EX_13ppd_e	4HOXPACt2pp		DHCINDO	CRNCAL2		GLUTCOADHc		PNTOtex	ICYSDS	AACPS2		FBA
O16AT	ALGSex5	EX_abt__D_e	ACACT6r_1		ENTCS	DM_aacald_c		GLYALDDr		SPMDtex	BMOCOS	AACPS3		PPS
O16GALFT	ALGSex6	EX_diact_e	ACGAMPM		MLTG2	5DGLCNt2rpp		GLYCTO1		TAURtex	BWCOS	AACPS4		PGI
O16GLCT2	ALGSex7	EX_rbt_e	ACOAD1		AMALT3	DTARTD		H2CO3D		CBIuabcpp	BWCOGDS1	EX_rmn_e		PGK
O16AUNDtpp	ALGSex8	BIOMASS_	ACOAD2		TMK	HACD8		HACD9		METDtex	BWCOGDS2	EX_g6p_e		EDA
O16AP1pp	ALGSex9	SK_dna_c	ACOAD20		CYTD	MTHTHFSs		HGNTOR		NACtex	DHNPTE	EX_acmana_e		RPE
EX_enlipa_e	ALLTNRA	SK_dna5mtc_c	ACOAD5_1		DCYTD	EX_slnt_e		HIBDkt		URIH	I2FE2ST	EX_but_e		TALA
PPDOy	ALPATE161pp		ACPS		DXYLK	LIPAabctex		HMGL		XTSNH	I4FE4ST	ACMAMUT		TKT1
NADPPPS	ALPATE180pp		ADADir		MDH3	DGUNC		HMSD		INSH	BTS5	MLTP2		ALCD2x
DMSOR2pp	ALPATE181pp		ADNK3		AP5AH	CDGUNPD		HMSD2		CHLtex	CCGS	EX_malttr_e		ALDD2y
EX_pydxn_e	ALPATG161pp		AGTi		BSORy	LDGUNPD		HMSH		CRNtex	CDGR	BUTCT		EX_ura_e
YUMPS	ALPATG180pp		AHMMPS_1		EX_gam6p_e	I4FE4SR		HMSH2		TSULtex	ACPPAT120	G3PD6		EX_val__L_e
MOAT3C	ALPATG181pp		AIRC1		EX_cynt_e	S2FE2ST		HMSH3		EX_mso3_e	CPH4S	GLYAT		EX_xan_e
RHAT1	AMID4		ALCD19y		3HCINNMH	I2FE2SS		HOPNTAL2		EX_glyc__R_e	EX_ttrcyc_e	FADRx		FMNAT
GALT1	AMPTASEAH		ALCD2y		BSORx	I2FE2SS2		HPPK		ETHSO3abcpp	ACPPAT160	RHCCE		NADDP
GLCTR2	AMPTASEAL		ALDD3		NMNt7pp	S4FE4ST		HSERTA		EX_hg2_e	ACPPAT181	MLTG3		NMNAT
HEPK1	AMPTASEAT		ALR3		GTPtex	S2FE2SS2		HYGBDIAS		FEENTERtpp	GTHPi	DKGLCNR1		HMPK1
HEPK2	AMPTASEATRP		AMMQT8_2		SPODMpp	MSAR		ICITt_kt		GGGABAH	I2FE2SR	FMNRx2		NDPK6
LALDO3	GLYGLYCNc		AMPMS		PPTHpp	DM_4crsol_c		LLEUDr		SULFACabcpp	APG3PAT120	GSNK		NDPK8
GDMANE	AMPTASEGGLN		APENTAMAH		DDGLCNtex	APH141		LYSMO		ETHSO3tex	QUIN2tex	EX_f6p_e		PYNP2r
DURADx	AMPTASEGGLU		ARGN_1		HCINNMtex	APH161		MACACI		SULFACtex	EX_quin_e	DHAPT		PTRCTA
ALAALAD	AMPTASEGM		BCOALIG2		HPPPNtex	APH180		MACCOAT		EX_sulfac_e	PACCOAE	ASNS2		CYSDS
FE3HOXUtex	GLYPHEHYc		BSCT		ACMUMtex	APH181		MBCOAi		EX_ethso3_e	OXDHCOAT	HSST		EX_co2_e
ACGAM1PPpp	AMPTASEGS		BTS2		EX_ascb__L_e	DHNCOAS		MCCC		PHEMEtiex	HADPCOADH3	TRE6PP		PMDPHT
2DOXG6PP	AMPTASEHG		BTS3r		EX_ppt_e	DHNCOAT		MCSNAH		CYANtex	BMOGDS1	EX_tartr__L_e		ILETA
OXAMTC	AMPTASEHH		BUTt4pp		EX_acmum_e	TYRL		METGL		TCYNTtex	MPTS	FCLPA		VALTA
EX_lipoate_e	LEULEULAPc		CA2abcpp		EX_xylu__L_e	THZPSN3		MGCH		DOPAtex	MOCOS	U23GAAT		ORPT
EX_pydx_e	ANS2		CEPA		EX_gdp_e	APH120		MMTSAO		LALGP	BMOGDS2	3HPPPNH		RBFSa
DM_oxam_c	AOXHEXCYCL		CLBtpp		EX_gtp_e	FORCT		MTOLDOX		AM4PCP	ACPPAT140	ASP1DC		DHAD2
MINOHPtexi	APCt5		Cut1		EX_fruur_e	DHPTDCs2		MUCCY_kt		MSO3abcpp	APG3PAT140	UHGADA		PTAr
12PPDRtpp	APCt6		DARBt2rpp		ASCBptspp	COLIPAabctex		MXMO		MSO3tex	APG3PAT141	UAGAAT		EX_ile__L_e
12PPDRtex	APCtex		DARBtex		IDONtex	DM_mththf_c		M_XYLtpp		AGt3	APG3PAT181	PRMICI		EX_lac__L_e
EX_12ppd__R_e	APCtpp		DGNSK		FRULYStex	S2FE2SR		NFORGLUAH2		SKMt2pp	OPMEACPD	SERAT		EX_leu__L_e
EX_cpgn_un_e	APENTAMAH2		DHAD3		TREHpp	CLIPAabctex		NO3t2pp		FACOAE181	EPMEACPR	HKNDDH		EX_no3_e
OMMBLHX3	APSR2		DHNAOT		EX_fe3hox_e	K2L4Aabctex		OAAt2_2pp		DDCAtexi	AOXSr2	HKNTDH		EX_orn_e
BGLA1	ARGDr		DINSK		NACtpp	FDH4pp		OAAtex		TTDCAtexi	MEOHtrpp	GLYCK2		EX_pro__L_e
FRULYSE	ARGt2pp		DPHAPC100		DGSNt2pp	FDH5pp		OARGDC		HDCAtexi	SCYSDS	AMANAPEr		EX_pyr_e
FRULYSt2pp	AROH		DPHAPC120		DINSt2pp	APH140		OCOAT1		SARCOX	SELtex	MLTG1		EX_succ_e
OXCDC	ASO3t2pp		DPHAPC121		DURIt2pp	APH160		OIVD1r		OCDCAtexi	OGMEACPD	MLTP3		EX_tyr__L_e
KDUI	ASP3H		DPHAPC140		CYNTt2pp	S2FE2SS		OIVD2		OCDCEAtexi	EGMEACPR	AHCYSNS		UDCPDPS
PSCLYSt2pp	ASPSALy		DPHAPC141		DCYTt2pp	S4FE4SR		OIVD3		R1PK	OPMEACPR	GLUCYS		EX_ptrc_e
GALCTLO	BZt2_pp		DPHAPC60		DDGLCNt2rpp	SELR		OP4ENH2		R15BPK	PMEACPE	GLUN		EX_thym_e
POR5	BIOMASS_KT2440_Core2		DPHAPC80		MALTTTRtexi	RNTR1c2		OPAH		GGPTRCS	MEOHtex	GMPR		NTPP1
FUSAtpp	BIOMASS_KT2440_WT3		DRIBtex		MALTPTtexi	RNTR2c2		ORNCD		PNTOt4pp	MECDPDH5	GPDDA1		NTPP2
RFAMPtex	CARBSARAH		DRIBtpp		GLCtex_copy1	RNTR3c2		OXFOtex		FECRMtonex	FLDR2	TRPS1		NTPTP1
MINCYCtex	CARNabcpp		EX_4hbald_e		CYSabc2pp	RNTR4c2		PACt3		EX_cgly_e	CDGS	PRAMPC		NTPTP2
MINCYCtpp	CARNtex		EX_arab__D_e		LYXI	SLNTtex		PACt1		NTPP10	TTRCYCtex	GPDDA5		IPMD
DOXRBCNtex	CATECHOLtex		EX_drib_e		PPTtex	3HPPtpp		PC		NTD10pp	TTRCYCtpp	PRAGSr		AIRC3
DOXRBCNtpp	CATECHOLtpp		EX_frmd_e		DINStex	MMM		PC20M		NTD1pp	OXCOAHDH	PPAKr		ADSL2r
NOVBCNtpp	CATpp		EX_raffin_e		DMStex	ACOLIPAabctex		PC8XM		NTD2pp	DHACOAH	PPM2		EX_fe2_e
LALADGLUtpp	CBPAH		EX_s_e		CYNTtex	CH4tex		PCADYOX		NTD3pp	THFAT	MOAT2		RNDR1
5MTRtex	CCPpp		FACOAL40It2pp		DCYTtex	TARTRDtex		PDHa		NTD4pp	FOMETRi	EX_glyc3p_e		RNDR3
LALADGLUtex	CD2t4pp		FACOAL40t2pp		DGSNtex	2DGULRGx		PDHbr		NTD5pp	SELGTHR2	EX_lcts_e		RNDR4
LALALGLUtpp	CD2t5		FACOAL50It2pp		MAN6Ptex	2DGULRGy		PDHcr		NTD6pp	GDPTPDP	UDPGD		TMDS
3AMACHYD	CD2t6		FBA2		DMSOtex	ARBTptspp		PENTSOtex		NTD7pp	MPTSS	TDPAGTA		PPCDC
3HPPtex	CELASEpp		FE2Gabcpp		DURItex	ARBTtex		PPYRDC		NTD9pp	CPMPS	UACMAMO		FTHFD
EX_LalaDglu_e	CELLS		FOAMtex		NMNtex	EX_arbt_e		PTOLDOX		ARGDCpp	LIPOCT	EX_dad_2_e		EX_glc__D_e
CBMD	CELLex		FOAMtrpp		GDPtex	DMSOtpp		PXMO		BALAtex	LIPOS	EX_galctn__D_e		IPPMIa
SHCHCS3	CREAT		GLXO1		TMAtex	SUCASPtpp		P_XYLtpp		HCYSMT2	MOGDS	GLYC3Ptex		MDH
EX_mincyc_e	CREATtex		H2Ot		TMAOtex	SUCMALtpp		P_Xylt1		MMETtex	WCOS	H2tex		FUM
URACPAH	CREATtpp		HCO3tex		GGGABADr	TARTt2_3pp		RHA40tex		MMETt2pp	AP4AS	NO3R2pp		PYAM5PO
POAACR	CRNDH		HDCAt2pp		EX_23camp_e	SUCTARTtpp		RHA40tpp		GLYALDtpp	G2PP	ACMANAtex		OHPBAT
SEPHCHCS	CRO2t3pp		HMPK2		EX_23cgmp_e	APCS		RHACOAR100		ASO3tex	SELabcpp	ACACT7r		EX_fru_e
FESD1s	CRO2tex		HMPK3		EX_23cump_e	CHTBSptspp		RHACOAR120		GLYCAtex	2HESR	ACACT2r		EX_for_e
EX_doxrbcn_e	CRO2tpp		HMPK4		EX_3amp_e	TRPtipp		RHACOAR140		AGM4PCP		ACACT3r		EX_gly_e
EX_fusa_e	CRO4Rx		HPAtex		EX_3gmp_e	TYRtipp		RHACOAR60		4PCP		ACACT4r		EX_lys__L_e
EX_novbcn_e	CRO4Ry		INSCR		EX_3ump_e	GHBDHx		RHACOAR80		GLYBabcpp		SUCFUMtpp		EX_ser__L_e
MOCDS	CRO4tex		KAS16		DHBSH	PHEtipp		SADT		NTD12pp		SUCptspp		EX_trp__L_e
FUSAtex	CRTNIH		MI1PS		ENTERES	MALt3pp		SCYSSL		GLCRt2rpp		TARTRt7pp		GLUTRR
NOVBCNtex	CRTNtex		MME		23CAMPtex	CITt3pp		SELMETAT		ACONMT		XYLt2pp		HEMEOS
EX_rfamp_e	CRTNtpp		NADS2		23CCMPtex	QUIN2tpp		SHSL2r		EX_hdca_e		EX_lyx__L_e		AGMT
EX_3hpp_e	CSPMDDC		NH4t		23CUMPtex	GLYC2Pabcpp		SO3abcpp		EX_glcr_e		EX_all__D_e		ARGSS
O16A4COLIPAabctex	CSPMDDH		NH4t4pp		23CGMPtex	CRNDtex		SUCD4		ZN2abcpp		THMabcpp		AGPR
ENLIPAabctex	CTI1		NMNHYD		3AMPtex	NADHXD		TOLtex		SPMDabcpp		TREptspp		G1SAT
PYROX	CU2t4pp		NORZpp		3CMPtex	NADPHHR		TOLtpp		HG2tex		XYLabcpp		KDOCT2
FESD2s	CU2tonex		NTP7		LADGMDH	NADPHHS		UHBZ1t_pp		NTPP5		GALtex		PGAMT
EX_5mtr_e	CYANt2pp		OCBT_1		ALAGLUE	NADHHS		VANKpp		NMNN		GALCTNtex		UAGDP
5MTRtpp	CYO4pp		OCOAT2r		CYANSTpp	NADHXE		VANLNtex		EX_ddca_e		GALTtex		UAGCVT
FESR	CYTCAA3pp		OGCOAAT		MCPST	PYK2		VANLTtex		NAMNPP		ACGAptspp		GLUR
COLIPAKpp	CYTCBB3pp		OGLT		GALBDtex	PYK3		VNDH		EX_pnto__R_e		ACMANAptspp		UAG2E
OCTNLL	DHAD1_copy1		ORLT		LIPAHT2ex	PYK4		VNDH_2		SADH		DRPA		EX_acald_e
LIPATPT	DHMPTRx		ORNTA		LIPAHTex	NADPHXD		VNDH_3		GALCTD		GAMtex		MACPD
LIPAMPL	DHPM1		OXFOt4pp		ECAP1pp	NADHHR		VNLNpp		NTD11pp		ARBt2rpp		DMQMT
RFAMPtpp	DHPM2		PACCOAL2		ECAP2pp	NADPHXE		VNTDM		EX_orot_e		DHAtpp		EX_zn2_e
ECA4COLIPAabctex	DHQTi_copy1		PACCOAL3		GALM2pp	ALAtpp		XMO		PYDAMK		ASNt2rpp		DNMPPA
COLIPAPabctex	DHSKDH		PPAt2pp		CU1abcpp	DXYLTD		pentso3abcpp		EX_skm_e		ASPt2_2pp		PTPATi
PYDXtex	DKGLCNR3		PPPGO2		HG2abcpp	2DDARAA		CTPS1		EX_ag_e		ASPt2_3pp		DXPRIi
PYDXtpp	DLASNR		PYDXNO		LA4NTpp	2DGLCptspp		MAN1PT		EX_cys__D_e		INSTtex		OPHBDC
PYDXNtex	DLCYSR		PYDXO		NHFRBO	FEENTERES		SULabc		EX_acser_e		GALt2pp		OHPHM
PYDXNtpp	DLEUabcpp		PYRDC		42A12BOOXpp	FEENTERR4		4OD2		EX_dopa_e		SBTptspp		GHMT2r
13PPDH2	DLEUtex		PYRt4pp		TYROXDApp	OMPHHXy		4OT		CYSDtex		GUAtpp		DHORD2
CHTBStex	DLMETR		RAFFtex		ACANTHAT	AI2tpp		4OT2		CYSDabcpp		FE2abcpp		ADK4
ThDPAT	DLYSAD		RAFHpp		METSOX1tex	CLBtex		5OXPROabcpp		EX_so2_e		FUCtpp		ABTA
SPMDt3pp	DLYSabcpp		RNMK		METSOX2tex	ACOXT		5OXPROtex		EX_cyan_e		FUMt2_3pp		SSALx
DHBSZ3FEabcpp	DLYStex		SBP		3UMPtex	PACOAT		AACOAT		EX_aso3_e		DADNt2pp		ASPT
FE3DHBZS3R	DMGDH2		SO4t2		3GMPtex	PCNO		ACTD2		EX_tcynt_e		RMNtex		SERD_L
DXYLONtpp	DMGLYBabcpp		SPTc		DAPAL	HPACOAT		AHSERL2		CUt3		MALTTRtexi		KARA1
GNP	DMGLYtex		SSCOARy		EX_imp_e	5DGLCNR		AKGDa		SKMtex		MALTtexi		KARA2
ALLTAMH2	DMSO2abcpp		SUCBZT2		LACZpp	ILEt3pp		ALDD1		SO2tex		ACGAMK		ACCOAC
UGCIAMH	DMSO2tex		CHDCCH		GPDDA1pp	METt3pp		ALDD20x		SO2tpp		PRASCSi		NADK
METGLCUR	DM_C100aPHA_c		BCR6pp		GPDDA5pp	GSNt3pp		ALDD31		LDH_D2		PPPNtex		NTD2
ACOAD1fr	DM_C100pPHA_c		BTOHt2rpp		G3PStex	CLtipp		BACCL		ACSERtex		SUCRtex		NTD4
23DOGULNt4pp	DM_C101PAH_c		BTOHtex		ACGAL1Ptex	5DKGR		BALAMDAH		IPDDI		TARTRtex		NTD5
FE3DCITexs	DM_C120aPHA_c		EX_btoh_e		GLCUR1Ptex	PItpp		BDH		ALAALAtex		THMDtex		NTD6
DXYLONtex	DM_C121aPHA_c		IBTtex		UDPGLCURtex	LEUt3pp		BLAMDabcpp		FACOAE80		MNLtex		LGTHL
PSURItex	DM_C121d6PHA_c		EX_ibt_e		UDPGALPpp	GLYtpp		BLAMDtex		FACOAE60		BUTtex		ECOAH1
ALR2x	DM_C140aPHA_c		EX_bo3_e		UGLCURPpp	PYK6		BTDDtex		FACOAE141		CYTDtex		ECOAH2
CHLt3pp	DM_C141aPHA_c		BORtex		UDPGtex	FADt		BTDDtpp		TTDCEAtexi		ASPO4		ECOAH3
GLYBt3pp	DM_C141d5PHA_c		BORtpp		UDPGALtex	AI2abcpp		BZALDH		HDCEAtexi		LCTStex		DXPS
Ftpp	DM_C142PHA_c		N2trpp		ACGAM1Ptex	4HBZt3pp		CYTOM		PROGLYabcpp		LYXtex		CDPMEK
SQVOSI	DM_C40aPHA_c		N2tex		PTHRpp	URATEtex		COCHL		GGPTRCO		MELIBtex		DDGLK
6D6SPA	DM_C40atPHA_c		EX_n2_e		R5PPpp	ARHGDx		COCOAHA		FEOXAMtonex		FUCtex		PMANM
DHPStr	DM_C40pPHA_c		CDDCP		PSP_Lpp	EX_mepn_e		DAAD4		EX_tsul_e		ACACT5r		ICL
SQtr	DM_C50aPHA_c		N2OR		TYRPpp	HPYRP		DCTPD2		UDCPPtppi		MALDDH		GLYCL
DHPStex	DM_C50pPHA_c		NORx		PSERtex	SERtpp		ECOAH12		DSBGGT		DHPS2		UDPG4E
FMNtex	DM_C60aPHA_c		PBUDPAD		R5Ptex	QUINDHyi		EX_4hbz_e		HG2t3pp		CADVtpp		PPC
EX_dxylnt_e	DM_C60atPHA_c		4HOBZCR		THRPtex	URATEtpp		EX_5oxpro_e		G3PAT141		TREtex		PYDXK
AI2K	DM_C60pPHA_c		DMBZIDS2		TYRPtex	MEPNtex		EX_acon_C_e		G3PAT181		L_LACD3		GTPCII2
EX_mththf_e	ECOAH20		12PACOAE		AAMYL	UDPGPT		EX_aso4_e		EX_alaala_e		ACACT6r		ALCD19
CHOLID	ECOAH21		BZY23EX		AAMYLpp	MEPNabcpp		EX_balamd_e		ACONIs		XYLtex		PGLYCP
CHOLATEtpp	ECOAH22		P2MOXN		CPGNabcpp	OMMBLHXy		EX_bhb_e		PROGLYtex		FORtppi		KAS14
4ABZGLUH	ECOAH23		DCFA2HL		23PDE2pp	OPHHXy		HBCHLR		EX_progly_e		LIPAabcpp		NNDPR
4ABZGLUtr	ECOAH24		CDP4D6DGLCRx		23PDE4pp	PROD3		3HBCOAHL		G3PAT140		LIPACabcpp		SDPDS
PHDA	ECOAH25		H4THDPR		23PDE9pp	EX_metglcur_e		3MBZALDH		G3PAT160		MALTATr		RZ5PP
TEO2M	ECOAH26		PGLYLCOAO		MN6PP	SLNTabcpp		3MBZDH		G3PAT161		FE3Ri		NTD9
CYSItpp	ECOAH27		4H3MBER		F6PP	VALt3pp		3MBt2pp		G3PAT180		FEENTERR3		NTD10
DHPTDNR	ECOAH28		HDSQLDH		MALTPTabcpp	MN2tipp		3MBtex		PAPA181		N2Otpp		ADK1
DHPTDNRN	ECOAH29		AAGDPD		MALTTTRabcpp	CYSTA		3MCAT23DOX		CGLYtex		N2Otex		OCTDPS
PUACGAMtr	ECOAH30		2OAOFP		MAN6Pt6_2pp	METGLCURt2pp		3_4DHBZ1t_pp		PAPA161		CRNt2rpp		EX_glyclt_e
DC6PDA	ECOAH31		IORb		EX_23dappa_e	METGLCURtex		3_4DHBZt2		DSBAO1		CRNDt2rpp		EX_galct__D_e
INSt3pp	ECOAH32		PROD2Q		NMNPtpp	FMNt		4CMLCL_kt		G3PAT120		CTBTt2rpp		EX_indole_e
FADtex	ECOAH33		LMTDSSO		EX_gmp_e	URAtpp		4HBHYOX		GLYBt2pp		PACALDt2rpp		EX_galur_e
PAI2I	ECOAH34		CODSCL6BMT		EX_ump_e	ASPtpp		4HBZtex		OROTtex		EX_tym_e		CAT
LKDRA	ECOAH35		AP7MT		GAL1PPpp	FUMt1pp		4MBZALDH		OROTt2_2pp		4HOXPACDtex		PACCOAL
XYHDL	ECOAH36		SALMGGMT		ALLPI	SUCCt1pp		4MBZDH		BALAt2pp		FLVR		ACGAMT
2DGLCtex	ECOAH37		4AHTHBL		AMPtex	QUINDH		4MCAT23DOX		APPLDHr		FECRMR3		UDCPDP
E4PP	ECOAH38		SURGULGF		ASCBtex	LCARSyi		4OD		CBL1tonex		RNDR3b		CYTK1
PUACGAMS	ECTOH		H4THDPS		GPDDA3pp					CBItonex		RNDR4b		CYTK2
RU5PP	ECTOabcpp		LCSCTL		GPDDA4pp							ACGALtex		GK1
6D6SFK	ECTOtex		CPMPS_1		GPDDA2pp							UACGAMPpp		G1PTT
3SLAR	EDTXS1_kt		CPP3FC		FE3HOXtonex							UACGALPpp		TDPGDH
SQtex	EDTXS2_kt		12EDISM		14GLUCANabcpp							UACGAMtex		TDPDRE
EX_dhps_e	EDTXS5_kt		3MPCOAL		14GLUCANtexi							UDPACGALtex		TDPDRR
MOX	EDTXS6_kt		R05224		DHPTPE							FE2t2pp		ALLTN
EX_cs1_e	EX_12dgr160_e		ACTCBX		NADPHQR4							GLYC2Ptex		UAPGR
CPL	EX_12dgr180_e		CYTBMQOR2pp_2		MANGLYCtex							RNDR1b		NDPK7
CH4t2pp	EX_13dampp_e		NO3R3pp_2		EX_frulys_e							RNDR2b		S7PI
INOSTO	EX_1ag160_e		PHBS_syn		FRUURtex							ACGAtex		TRPS3
PSURIK	EX_1ag180_e		SK_phbg_c		ECAtpp							INDOLEt2pp		GTPDPK
Ftex	EX_1ag181d9_e		DM_PHB_c		EX_hacolipa_e							INSt2pp		NADN
CYSItex	EX_1ag182d9d12_e		EX_4abz_e		HCINNMt2rpp							LYXt2pp		NDPK2
DHGLYH	EX_25dkglcn_e		4ABZtex		DIMPtex							G6Ptex		NDPK3
PNSPA	EX_AEP_e		4ABZtpp		3NTD7pp							MALt2_3pp		NDPK4
4HTHRK	EX_2dhglcn_e		EX_4crsol_e		3NTD4pp							MALTabcpp		FCLT
EX_sq_e	EX_2m35mdntha_e		CREStex		3NTD2pp							MALTHXabcpp		HBZOPT
CS1tex	EX_34dhphe_e		CREStpp		3NTD9pp							MALTTRabcpp		PNTK
ARMEPNS	EX_35dnta_e		PCMEH2		23PDE7pp							MELIBt2pp		DPCOAK
RPNTPH	EX_3h4atb_e		EX_4hba_e		ACMUMptspp							RMNtpp		KDOPS
PRCPD	EX_carn_e		4HBAtex		RMK							SUCCt2_3pp		KDOPP
F1PP	EX_catechol_e		4HBAtpp		MTRPOX							MNLptspp		GUAD
ACP1p	EX_cell4_e		PCMEH3		ASO3t8pp							NO3t7pp		DGK1
EX_4abzglu_e	EX_chor_e		EX_phenol_e		EX_r5p_e							CRNDabcpp		DTMPK
3HPADHi	EX_cinnm_e		PHENOLtex		MTAN							CTBTabcpp		NDPK1
4ABZGLUtex	EX_cmcbtt_e		PHENOLt2pp		4PEPTtex							PEAMNOpp		TRDR
2HPTCOAT	EX_co_e		PHEPS		HPPPNt2rpp							ALLULPE		PGMT
MC6PH	EX_confrl_e		PHEPC		EX_halipa_e							ARBtex		NADTRHD
PSURItpp	EX_creat_e		PHEHYDX		EX_cmp_e							COBALT2abcpp		ACPS1
FE3DCITR5	EX_cro2_e		EX_pime_e		EX_malthx_e							FE3tex		EX_urea_e
4HTHRA	EX_cro4_e		PIMEtex		EX_dmso_e							GLNabcpp		GMPS2
GAPP	EX_crtn_e		PIMEtpp		EX_acgam1p_e							NADPHQR3		AMPN
AI2tex	EX_dag181d9_e		CHCOAL		DKGLCNR2x							GLBRAN2		ADCS
PAI2T	EX_dag182d9d12_e		EX_ival_e		EX_glcur1p_e							GLYC3Pt6pp		ADCL
RHMND	EX_dgudbutn_e		IVALtex		EX_thrp_e							GALTptspp		UMPK
3HBZCT	EX_dmanur_e		IVALtpp		G2PPpp							GLCptspp		UPPRT
CXSAMS	EX_dmgly_e		M_XYLtex		FE3HOXabcpp							GLCt2pp		CTPS2
EX_2dglc_e	EX_dmso2_e		ACONCtpp		FADRx2							XTSNtex		NTD1
AMPNTAT	EX_ecto__L_e		EX_guln__L_e		EX_gal_bD_e							FHL		NTD7
SQGH	EX_fcmcbtt_e		GULNLtex		EX_dump_e							HYPOE		PAPPT3
BIOMASS_Ec_iML1515_core_75p37M	EX_fe3mcbtt_e		GULNLtpp		EX_o2s_e							GLYC3Pabcpp		UAGPT3
BIOMASS_Ec_iML1515_WT_75p37M	EX_fe3pyovd_e		GULNLR		EX_gal1p_e							PPPNt2rpp		EX_h2s_e
	EX_fe3pyovd_kt_e		EX_urcan_e		EX_dcmp_e							EX_mnl_e		GLYCLTDx
	EX_fer_e		URCANtex		EX_23ccmp_e							DADNtex		HPYRRy
	EX_ga_e		URCANtpp		EX_3cmp_e							DHAtex		ACODA
	EX_glutar_e		ACFUCMSYN		OBTFL							EX_glyc2p_e		ADA
	EX_glycol_e		EPS1SYN		EX_LalaDgluMdapDala_e							EX_malt_e		DADA
	EX_glygln_e		EPS2SYN		EX_LalaDgluMdap_e							GALabcpp		ADD
	EX_glyglu_e		EPS3SYN		G6PP							PRAIi		ADSS
	EX_glygly_e		EPS4SYN		EX_g3pe_e							EX_gam_e		ASNN
	EX_glymet_e		EPS5SYN		CMPtex							EX_inost_e		ASPCT
	EX_glyphe_e		EPS6SYN		DUMPtex							NO3R1pp		DMPPS
	EX_glyser_e		PHENOLCc		XMPtex							AACPS5		MCOATA
	EX_gudac_e		HBZCOAEm		3PEPTtex							MANptspp		IPDPS
	EX_gudptn_e		BZSS		UPLA4FNF							MLTG4		DAPE
	EX_hcys__L_e		BZSCT		ULA4Ntppi							UDPGDC		DHDPRy
	EX_hgentis_e		BZSCD		HEPT1							PUNP4		HSK
	EX_hisgly_e		PICH		AMALT2							EX_12ppd__S_e		SDPTA
	EX_hishis_e		HMPSCD		HEPT2							EX_pppn_e		THRS
	EX_hpta_e		4HBZRM		EX_dms_e							EX_galt_e		PPNDH
	EX_icit_e		ANILANECc		G3PItex							GLCATr		DDPA
	EX_ind3ac_e		4ABZAc		G3PGtex							MALTptspp		P5CD
	EX_leu__D_e		4AMBRc		G3PEtex							GALKr		MALS
	EX_leuleu_e		PACQR		EX_acgal1p_e							EX_gsn_e		EX_glcur_e
	EX_lnlc_e		PGCOAH		EX_tyrp_e							SERD_D		ADPRDP
	EX_lpspput_e		PHEGLXOXR		EX_udpg_e							FRUpts2pp		G3PD2
	EX_lys__D_e		BCR6pp2		EX_udpgal_e							G6Pt6_2pp		GALUi
	EX_manur_e		3HPIMCOAOc		EX_udpglcur_e							SBTtex		UAAGDS
	EX_mcbtt_e		ANILINEtpp		EX_14glucan_e							PFK		UAMAS
	EX_nona_e		ANILINEtex		EX_pser__L_e							DSERDHr		UAMAGS
	EX_o_xyl_e		EX_anilIne_e		EX_fe3dhbzs_e							EX_anhgm_e		UGLYCH
	EX_orn__D_e		BZALCtpp		EX_g3pg_e							GLNS		OP4ENH
	EX_5g2oxpt_e		BZALCtex		EX_g3pi_e							TYMtex		HOPNTAL
	EX_pb2_e		EX_bzalc_e		EX_g3ps_e							ANHGMtex		AKGDH
	EX_pea_e		34DHBZSYN		EX_34dhpac_e							UDPKAAT		HPYRRx
	EX_phe__D_e				DAMPtex							ULA4NFT		UGMDDS
	EX_phedca_e				DCMPtex							UPLA4FNT		ATPPRT
	EX_phehpa_e				DGMPtex							ALR2		HISTD
	EX_phehxa_e				DTMPtex							MLTP1		IGPDH
	EX_phenona_e				GMPtex							EX_acgal_e		PRPPS
	EX_pheocta_e				IMPtex							G3PCtex		PRATPP
	EX_phept_e				UMPtex							UDPGPpp		CYSS
	EX_phpyr_e				GAL1Ptex							EX_uacgam_e		BPNT
	EX_ppi_e				O2Stex							EX_udpacgal_e		PAPSR
	EX_prealg_MG_14_e				HEPT3							EX_g3pc_e		ASPK
	EX_prealg_MG_23_e				R5PP							G1Ptex		ASAD
	EX_prealg_MG_32_e				EX_xmp_e							MNt2pp		DAPDC
	EX_prealg_MG_41_e				EX_damp_e							ALDD3y		METAT
	EX_prealginate_G_e				EX_dimp_e							2AGPE120tipp		ACBIPGT
	EX_pro__D_e				SUCBZL							AACPS6		ADOCBLS
	EX_pta_e				CYSDDS							AACPS7		ADOCBIK
	EX_ptsla_e				LPLIPAL2E140							G3PIabcpp		TMPK
	EX_pyovd_e				LPLIPAL2E180							G3PSabcpp		SULR
	EX_pyovd_kt_e				LPLIPAL2G161							LPLIPAL2E141		NNATr
	EX_sbo3_e				LPLIPAL2G181							2AGPA120tipp		CYTDH
	EX_sheme_e				QMO2							2AGPGAT180		PSERT
	EX_tag160_e				QMO3							2AGPGAT181		AIRC2
	EX_tag180_e				LPLIPAL2E161							PLIPA1E140pp		GAPD
	EX_tag181d9_e				LPLIPAL2E181							AACPS8		HEX1
	EX_tag182d9d12_e				LPLIPAL2G180							AACPS9		GND
	EX_tmanur_e				LPLIPAL2G141							HXCT		ME2
	EX_tnt_e				LPLIPAL2ATG120							2AGPEAT160		ARGSL
	EX_tyr__D_e				G1PPpp							EAR161x		CBPS
	EX_vacc_e				GALCTND							2AGPGAT141		GLU5K
	EX_val__D_e				AMALT4							PLIPA1E120pp		IPPS
	HMR_0260				CDAPPA161							2AGPEAT180		EX_mg2_e
	FACOAE1829Z12Z				LPLIPAL2ATG140							2AGPEAT181		ACOATA
	FACOAE50				LPLIPAL2ATG141							2AGPGAT140		NTPP4
	FACOAE70				LPLIPAL2ATG160							PLIPA1E181pp		NTPP3
	FACOAE90				LPLIPAL2ATG180							PLIPA1G181pp		NTPP6
	HMR_0180_copy1				LPLIPAL2ATG161							G3PCabcpp		NTPP7
	HMR_0188				LPLIPAL2ATG181							2AGPGAT161		NTPP8
	FACOAL1812				LPLIPAL2ATE120							GTHRDabcpp		P5CR
	FACOAL181d11tpp				LPLIPAL2ATE140							2AGPG140tipp		DHPPDA2
	FACOAL181d6t2pp				LPLIPAL2ATE160							2AGPG141tipp		G5SADs
	FACOAL182t2pp				LPLIPAL2ATE180							2AGPEAT140		DBTS
	FACOAL50i				LPLIPAL2ATE141							2AGPEAT120		DCTPD
	FACOAL50t2pp				LPLIPAL2ATE161							2AGPEAT161		DHDPS
	FACOAL60i				LPLIPAL2ATE181							2AGPEAT141		G1PACT
	FACOAL_70_c				12DGR141tipp							2AGPGAT160		CSND
	FACOAL70t2pp				PAPA120pp							PLIPA1G120pp		GF6PTA
	FACOAL90i				PAPA140pp							2AGPGAT120		GLUPRT
	FACOAL90t2pp				PAPA141pp							PLIPA1G140pp		NADS1
	FACOALP100t2pp				PAPA160pp							GAMptspp		NTRIR2x
	FACOALP50t2pp				PAPA161pp							GSNt2pp		OCBT
	FACOALP60t2pp				PAPA180pp							EX_4hoxpacd_e		GARFT
	FACOALP70t2pp				TPRDCOAS							GSNtex		GPDDA2
	FACOALP80t2pp				EX_dgmp_e							FLVRx		PHETA1
	FACOALP90t2pp				XYLUtex							THMtex		PPND
	FACOALT60t2pp				EX_manglyc_e							ALLtex		PTA2
	FALDM				EX_metsox_R__L_e							HYD1pp		ACOTA
	FALDep				34dhpactex							H2tpp		PDX5PS
	FALDtpp2				MALTHXtexi							EX_n2o_e		PPBNGS
	FBACS				FE3DHBZStonex							MLTG5		PPNCL2
	FBACabcpp				23DAPPAtex							GPDDA3		PRFGS
	FDMO5				ECAP3pp							EX_g1p_e		ETHAAL
	FDMO7				EX_3hpppn_e							NAt3pp		AP4AH
	FE3DCIT2abcpp				EX_man6p_e							K2L4Aabcpp		ADNCYC
	FE3DCITCH				DHBS							DHNAOT4		MI1PP
	FE3DCITR				GUI2							PPPGO3		NTP3
	FE3DCITR2				EX_maltttr_e							PDX5PO2		EX_adn_e
	FE3DCITR3				GLCtex_copy2							PLIPA1A181pp		EX_ins_e
	FE3DCITR4				LPLIPAL2A141							EAR141x		NADH5
	FE3PYOVD2tonex				CDAPPA160							EAR181x		MOHMT
	FE3PYOVDDR				CDAPPA141							EAR180x		CHRPL
	FE3PYOVDDR2				EX_dtmp_e							PLIPA2A140pp		PMPK
	FE3PYOVDL				COLIPAabcpp							PLIPA2A141pp		LCADi
	FE3PYOVDL2				GAM6Pt6_2pp							PLIPA2A180pp		ADK3
	FE3PYOVDtonex				PPALtex							CU1Opp		ADSK
	GAt1				LALDO2x							LPLIPAL1E141pp		HSDy
	FERtex				GAMAN6Ptex							LPLIPAL1E181pp		CYSTL
	FERtpp				ALR4x							LPLIPAL1G120pp		SHSL1
	FMNRx2_copy1				CDAPPA140							PLIPA2E140pp		SSALy
	FMNRx2_copy2				CDAPPA181							PLIPA2A161pp		EX_ser__D_e
	FRDO4r				12DGR140tipp							PLIPA2A181pp		GLUtex
	FRDO5r				12DGR160tipp							F6Ptex		GLYtex
	FRDO6r				12DGR180tipp							LPLIPAL1G141pp		GLYCtex
	FRDO7r				CDAPPA180							LPLIPAL1G181pp		GLYCLTtex
	FTHFCL				NTP12							GLCP2		GUAtex
	G5SD_copy1				12DGR120tipp							F6Pt6_2pp		Htex
	G6PBDH				LPLIPAL2E160							PPALtpp		H2Otex
	G6PI				LPLIPAL2G140							PLIPA2E141pp		FACOAL160t2pp
	GACH				LPLIPAL2G160							PLIPA2E181pp		FACOAL180t2pp
	GAD2ktpp				LPLIPAL2G120							PLIPA2G140pp		O2tpp
	GADOX				GTHOXtex							PLIPA2G181pp		PYRt2rpp
	GALURDH				DSBAO2							EAR140x		THD2pp
	GAt2pp				LPLIPAL2E120							LPLIPAL1A141pp		ACtex
	GBDM				NTP11							LPLIPAL1A180pp		ACALDtex
	GCALDtabcpp				CDAPPA120							LPLIPAL1E140pp		PSP_L
	GDPMANNDH				GTHRDtex							LPLIPAL1G140pp		SUCCt2_2pp
	GG15DAPAH				GDPMNP							PAPA181pp		SULabcpp
	GG15DAPDxr				OPHHX3							PA140abcpp		TSULabcpp
	GG15DAPO				CHLt2pp							PETNT161pp		EX_ca2_e
	GG15DAPS				EX_psclys_e							PLIPA1E141pp		EX_so3_e
	GGDAPAH				LPLIPAL2A140							2AGPA140tipp		Kt2pp
	GGDAPDxr				LPLIPAL2A160							2AGPA160tipp		AKGt2rpp
	GGDAPO				LPLIPAL2A161							2AGPA180tipp		EX_agm_e
	GGDAPS				LPLIPAL2A180							2AGPA141tipp		EX_hxa_e
	GGGABADxr				LPLIPAL2A181							PLIPA1G141pp		EX_dca_e
	GGSPMDO				23DAPPAt2pp							2AGPE140tipp		THRabcpp
	GGSPMDS				LPLIPAL2A120							2AGPE141tipp		TRPt2rpp
	GLBRAN3				GALCTNLtex							2AGPA161tipp		TYRt2rpp
	GLCP3				EX_galctn__L_e							2AGPA181tipp		VALabcpp
	GLCP4				GALCTNLt2pp							2AGPG120tipp		THRt4pp
	GLCS3_1				PSCLYStex							PA141abcpp		GALCTtex
	GLCURDH				XYLK2							PLIPA2A120pp		GALURtex
	GLDBRAN3				EX_ppal_e							PLIPA2A160pp		GTPCI
	GLNS_copy1				INDOLEt2rpp							EAR100x		FDMO
	GLUCYS_copy1											EAR120x		TKT2
	GLUTARt2rpp											EAR160x		CO2tpp
	GLUTARtex											EAR40x		ARGabcpp
	GLXO3r											EAR60x		ASPabcpp
	GLYBACT1r											EAR80x		ASPt2pp
	GLYBCOAT											12DGR161tipp		HIStex
	GLYBti4pp											12DGR181tipp		HXAtex
	GLYCOLDHpp											PLIPA2E120pp		ILEtex
	GLYCOLtex											PLIPA2G141pp		INStex
	GLYGLNabcpp											LPLIPAL1A120pp		Ktex
	GLYGLNtex											LPLIPAL1A140pp		GALCTt2rpp
	GLYGLUabcpp											LPLIPAL1A181pp		ASPtex
	GLYGLUtex											LPLIPAL1E120pp		ABUTt2pp
	GLYGLYabcpp											NADH18pp		CYSabcpp
	GLYGLYtex											LYSt3pp		ACALDtpp
	GLYMETabcpp											AMMQLT8		ACt2rpp
	GLYMETtex											2MAHMP		EX_adocbl_e
	GLYO1											ZN2tpp		ATPS4rpp
	GLYPHEabcpp											PLIPA1A120pp		INDOLEtex
	GLYPHEtex											PLIPA1A140pp		L_LACtex
	GLYSERabcpp											PLIPA1A141pp		ACt4pp
	GLYSERtex											PLIPA1A160pp		ADEt2rpp
	GLYabcpp											PLIPA1A161pp		ALAabcpp
	GNNUC											PLIPA1A180pp		ECOAH8
	GPTNH											GALCTNt2pp		GLCDpp
	GTR1_kt											CA2t3pp		GLCNtex
	GTR2_kt											NADH17pp		GLCURtex
	GUDACabcpp											ARGt3pp		GLNtex
	GUDACtex											5DGLCNtex		O2tex
	GUDBUTNAH											EX_5dglcn_e		EX_ppa_e
	GUDPTNabcpp											PLIPA2G120pp		ORNtex
	GUDPTNtex											LPLIPAL1A161pp		ECOAH5
	H2CO3D2											LPLIPAL1A160pp		DHFS
	HACD10i											LYSt2pp		EX_ni2_e
	HACD11i											FE2tpp		EX_no_e
	HACD12i											MN2tpp		FRUptspp
	HACD13i											THYMt3pp		FUMt2_2pp
	HACD14i											MG2t3_2pp		CSNt2pp
	HACD15i											GLDBRAN2		PHEtex
	HACD16i											VPAMTr		PItex
	HACD17i											DHNPA2r		METS
	HACD18i											LCTStpp		EX_cu2_e
	HACD19i											PETNT181pp		TRSARr
	HACD20i											THRt2rpp		PTRCtex
	HACD21i													PYRtex
	HACD22i													DSERtex
	HACD23i													SERtex
	HACD24i													SO4tex
	HACD25i													SUCCtex
	SBO3tex													THRtex
	HACD26i													METtex
	HACD27i													NAtex
	HACD28i													NH4tex
	HACD29i													CO2tex
	HACD30i													PPK2
	HACD31i													CSNtex
	HACD32i													CYStex
	HACD33i													DCAtex
	HVCD													MTHFR2
	HAT40tex													ASPO3
	HAT40tpp													ASPO5
	HATBH													ASPO6
	HCYStabcpp													LEUtex
	HCYStex													LYStex
	HEPCT													MANtex
	HEPK1_kt													EX_mal__D_e
	HEPK2_kt													FRUtex
	HEPK3_kt													FUMtex
	HEPT1_kt													FE2tex
	HEPT2_kt													NO2tex
	HG2tppi													MTHFC
	HGENTISt2pp													MTHFD
	HGENTIStex													QULNS
	HISGLYabcpp													EX_cobalt2_e
	HISGLYtex													L_LACD2
	HISHISabcpp													TRPtex
	HISHIStex													TYRtex
	HIUH_c													URAtex
	HOMtpp													UREAtex
	HOXG													URItex
	HPAtexi													VALtex
	HXANt2pp													XANtex
	I2FE2SS2fdx													ABUTtex
	I2FE2SSfdx													FDMO3
	I4FE4SRfdx													FDMO4
	ICITt4pp													BUTSO3abcpp
	ICITtex													PTRCt2pp
	ILEDHr_1													FDMO6
	IND3ACtex													BUTSO3tex
	IND3ACtpp													PHEMEabcpp
	INDOLEt5													UDCPDPpp
	INDOLEt6													EX_butso3_e
	INDOLEtpp													NODOy
	ISOAML													NODOx
	IVCS													NOtex
	KAT10													NOtpp
	KAT11													PEAMNtex
	KAT12													PACALDtex
	KAT13													AGM3PA
	KAT14													SO3tex
	KAT15													METSOXR1
	KAT16													METSOXR2
	KAT17													AMPTASECG
	KAT18													ETHAtex
	KAT19													FDMO2
	ACACT11													AGM4PApp
	KAT20													AGM4PA
	KAT21													FEROpp
	KAT22													ISETACabcpp
	KAT23													ISETACtex
	KAT24													AM3PA
	KAT25													UM4PCP
	KAT26													CBLAT
	KAT27													TDP
	KAT28													3PEPTabcpp
	KAT29													4PEPTabcpp
	ACACT8													AGM3Pt2pp
	KAT30													AGM4Pt2pp
	KAT31													AGMt2pp
	KAT32													CD2t3pp
	ACACT13													ZNabcpp
	ACACT10													PAPSR2
	ACACT9													GRXR
	ACACT12													FACOAE160
	VCACT													FACOAE140
	LEULEUabcpp													FACOAL80t2pp
	LEULEUtex													PPGPPDP
	LEUTA													EX_cd2_e
	LIPAH													FACOAL60t2pp
	LNLCtexi													ILEabcpp
	LPADSS2_1													GDPDPK
	LPCOXc													TUNGSabcpp
	LPLIPAL1E181d11pp													MOBDabcpp
	LPLIPAL1G181d11pp													MOBDtex
	LPSALAT													NI2uabcpp
	LPSGTR1_kt													NI2tex
	LPSGTR2_kt													Kabcpp
	LPSGTR3_kt													LEUabcpp
	LPSGTR4_kt													L_LACt2rpp
	LTDCL													MALt2_2pp
	LYSRC													METabcpp
	MAGLIPA160ex													SERt4pp
	MAGLIPA180ex													NAt3_1p5pp
	MAGLIPA181d9ex													NAt3_2pp
	MAGLIPA182d9d12ex													NH4tpp
	MAK													NO2t2rpp
	MALEI													ORNabcpp
	MALTT													PIuabcpp
	MANE													METDabcpp
	MANabcpp													PROabcpp
	MCBTFR1													PROt2rpp
	MCBTFR2													PROt4pp
	MCBTFUexs													PTRCabcpp
	MCBTFabcpp													ASNNpp
	MCBTFtex													GLUNpp
	MCBTFtonex													NTD12
	MCBTFtpp													ADOCBLabcpp
	MCSNtex													EX_h2o2_e
	MCSNtpp													CRNabcpp
	MDNTHAep													DNTPPA
	MECDPS_copy1													NTPP9
	MNabc_1													NTPP11
	MOAT2_kt													H2O2tex
	MOAT_kt													ADEtex
	MOTH1													ADNtex
	MOTS1													AGMtex
	MSULR													ALAtex
	MTI													DALAtex
	MXYLt5													ARGtex
	MXYLt6													FACOAL100t2pp
	M_Xylt1													RIBabcpp
	NACHY													FACOAL120t2pp
	NACt1pp													FACOAL140t2pp
	NAt3pp_copy1													CU2abcpp
	NAt3pp_copy2													NI2abcpp
	NBAHH_ir													MG2uabcpp
	NCBMPTSabcpp													MG2tex
	NCBMPTStex													Zn2tex
	NFMLDF													CD2tex
	NH4t3pp													GLUabcpp
	NI2t4pp													GLUt2rpp
	NMTHDA													GLUt4pp
	NO3abcpp													EX_etha_e
	NONAtexi													ACGK
	NITR													LCTSt3ipp
	OARGabcpp													ARBt3ipp
	OARGtex													NADPHQR2
	OBDHc													GLYCAt2rpp
	OCAALD													4PCPpp
	OCBT2i													FALDH2
	OCOAT4													GLYCLTt4pp
	5HPUDICDC_c													GLYCtpp
	OHCUDC2													H2Otpp
	OMAHY													HISabcpp
	OMAIS													HISt2rpp
	ORN5O													CBIAT
	OSKTabcpp													LYSabcpp
	OSKTpp													COBALT2tex
	OXAtpp													PPA2
	OXOADLR													GALURt2rpp
	OXYLt5													GLCNt2rpp
	OXYLt6													GLCURt2rpp
	O_XYLtppi													EX_h2o_e
	O_Xylt1													EX_ala__D_e
	PACALtabcpp													HSTPT
	PALDO2													THDPS
	PALDP													GNK
	PALGSKT													HMBS
	PB2abcpp													MEPCT
	PB2t5													GLUDy
	PB2t6													GLYCLTDy
	PB2tex													LYSDC
	PB2tpp													DAAD
	PC11M													UREAtpp
	PC17M													XANt2pp
	PC6AR													ATPM
	PC6YM													NTD3
	PEAL2tabc													GLYOX
	PEALtabc													ETOHtex
	PEALtex													AGM4PCPpp
	PEAMNO2pp													GTPDPDP
	PEAOpp													RNDR2
	PEAtabcpp													EX_asn__L_e
	PETNT161_kt													EX_mal__L_e
	PETNT181_kt													XAND
	PGLCNDH													EX_no2_e
	PHADPC100													ARBTNabcpp
	PHADPC101													NNDMBRT
	PHADPC120													THRA2
	PHADPC121													H2Stex
	PHADPC121d6													PPK
	PHADPC140													OMCDC
	PHADPC141													ABUTD
	PHADPC141d5													E4PD
	PHADPC142													IG3PS
	PHADPC40													EX_nh4_e
	PHADPC50													DADK
	PHADPC60													DUTPDP
	PHADPC70													NTP5
	PHADPC80													FORt2pp
	PHADPC90													DPR
	PHADPCP100													THRD_L
	PHADPCP40													SELNPS
	PHADPCP50													GLYCLTt2rpp
	PHADPCP60													GUAt2pp
	PHADPCP70													ANHMK
	PHADPCP80													DHFR
	PHADPCP90													EX_cit_e
	PHADPCT40													TYRTA
	PHADPCT60													SHKK
	PHAP2C100													EX_mobd_e
	PHAP2C101													EX_so4_e
	PHAP2C120													GLUSy
	PHAP2C121													GUAPRT
	PHAP2C121d6													EX_phe__L_e
	PHAP2C140													EX_thr__L_e
	PHAP2C141													EX_uri_e
	PHAP2C141d5													PDH
	PHAP2C142													NTD8
	PHAP2C60													AMAOTr
	PHAP2C80													EX_csn_e
	PHAPC40													EX_etoh_e
	PHAPC50													EX_his__L_e
	PHAPC70													EX_k_e
	PHAPC90													EX_na1_e
	PHAPCP100													ARGORNt7pp
	PHAPCP40													ACGS
	PHAPCP50													PDE1
	PHAPCP60													CU2tex
	PHAPCP70													ALAALAr
	PHAPCP80													CLtex
	PHAPCP90													ACACT1r
	PHAPCT40													CD2abcpp
	PHAPCT60													Kt3pp
	PHEDCAtexi													AGM3PApp
	PHEHPAtexi													SUCOAS
	PHEHXAtexi													NTP1
	PHEME2abcpp													PANTS
	PHEMEtonex													DHQS
	PHENONAtexi													PGCD
	PHEOCTAtexi													EX_cys__L_e
	PHEPTtexi													ADSL1r
	PHETHPTOX3													AICART
	PHNACH													PROtex
	PHPYRtex													PGM
	PHPYRtpp													TPI
	PIt7ipp													RPI
	PLCTI1													PERD
	PLCTI2													AKGtex
	PLCTI3													ASNtex
	PLCTI4													EX_o2_e
	PLCTI5													AGM4PH
	PLCTI6													AM4PA
	PLIPA1E181d11pp													ATHRDHr
	PLIPA1G181d11pp													LSERDHr
	PLIPA2E181d11pp													EX_cu_e
	PLIPA2G181d11pp													EX_hom__L_e
	PLPSLpp													THRt2pp
	PLPSabctex													EX_fald_e
	AROAT													GTHS
	PPItex_1													EX_pacald_e
	PPIuabcpp													FALDtex
	PPK50_B													GLCabcpp
	PPK50r													PPPGO
	PQQAC													EX_peamn_e
	PQQFEP													ADNK1
	PQQH2S													ZN2t3pp
	PQQH2tpp													MNtex
	PQQtpp													CYSSADS
	PRAIi_copy1													CPPPGO2
	PRAMPC_copy1													EX_isetac_e
	PRASCSi_copy1													AGM3PH
	PRMICI_copy1													HOMt2pp
	PSCVT_copy1													HOMtex
	PTAtex													SHCHF
	PTRCTA2													CYStpp
	PTSLAtexi													ACSERtpp
	PUTA3													NTP10
	PXYLt5													PRAIS
	PXYLt6													GPDDA4
	PYOVD2tex													G3PGabcpp
	PYOVDM1													2AGPG180tipp
	PYOVDM2													PLIPA1E160pp
	PYOVDtex													PLIPA1E161pp
	PYRDOX													ECOAH7
	PYRZAM													GCALDD
	QOR1													HISTP
	QOR2													LDH_D
	QOR3													NTD11
	QUEA1													ORNDC
	QUEA2													UPP3MT
	QUEA3													KAS15
	QUIDH													FACOAL181t2pp
	QUIDHy													T2DECAI
	QUINtpp													3OAS161
	R05219													EAR141y
	RDXR													DASYN160
	RECOAH10													DASYN161
	RECOAH11													DASYN181
	RECOAH12													PGSA180
	RECOAH13													PSSA140
	RECOAH14													FACOAE180
	RECOAH15													FACOAE100
	RECOAH16													MALtex
	RECOAH17													NO3tex
	RECOAH19													3OAS141
	RECOAH2													3OAR121
	RECOAH20													CFAS160G
	RECOAH21													FACOAE161
	RECOAH22													PLIPA1G180pp
	RECOAH23													ALAALAabcpp
	RECOAH24													G3PEabcpp
	RECOAH25													AMPTASEPG
	RECOAH26													2AGPG160tipp
	RECOAH3													2AGPG161tipp
	RECOAH4													2AGPG181tipp
	RECOAH5													CLPNS180pp
	RECOAH6													CLPNS181pp
	RECOAH7													PG161abcpp
	RECOAH8													PGP120abcpp
	RECOAH9													PGP161abcpp
	RHA100tex													PGP181abcpp
	RHA100tpp													PA120abcpp
	RHA101tex													CLPNS120pp
	RHA101tpp													ALPATE160pp
	RHA120tex													ALPATG160pp
	RHA120tpp													FACOAL141t2pp
	RHA121d6tex													FACOAL161t2pp
	RHA121d6tpp													PA160abcpp
	RHA121tex													PA181abcpp
	RHA121tpp													PGPP140pp
	RHA140tex													PGPP141pp
	RHA140tpp													PGPP160pp
	RHA141d5tex													PGPP180pp
	RHA141d5tpp													CLPNH141pp
	RHA141tex													CLPNH160pp
	RHA141tpp													CLPNH161pp
	RHA142tex													CLPNH181pp
	RHA142tpp													PLIPA1E180pp
	RHA160tex													PLIPA1G161pp
	RHA160tpp													CLPNS160pp
	RHA50tex													CLPNS161pp
	RHA50tpp													PG160abcpp
	RHA60tex													PGP140abcpp
	RHA60tpp													FORtex
	RHA70tex													D_LACt2pp
	RHA70tpp													RIBtex
	RHA80tex													EX_cl_e
	RHA80tpp													FMNRx
	RHA90tex													PHEt2rpp
	RHA90tpp													MDDCP1pp
	RHACOAE100													OMBZLM
	RHACOAE120													AGMH
	RHACOAE121													MPTG
	RHACOAE121d6													MPTG2
	RHACOAE140													MCTP1App
	RHACOAE141													MCTP2App
	RHACOAE141d5													MCTP1Bpp
	RHACOAE142													MELIBt3ipp
	RHACOAE160													SFGTHi
	HBRCH													DSBCGT
	RHACOAE50													AMPMS2
	RHACOAE60													THIORDXi
	RHACOAE70													PDX5POi
	RHACOAE80													CYTBO3_4pp
	RHACOAE90													EAR181y
	RHACOAEP100													DASYN140
	RHACOAEP101													DASYN180
	RHACOAEP40													DASYN141
	RHACOAEP50													PGSA141
	RHACOAEP60													5DOAN
	RHACOAEP70													FACOAE120
	RHACOAEP80													3OAR120
	RHACOAEP90													3HAD80
	RHACOAET40													3HAD120
	RHACOAET60													EAR180y
	RHACOAR101													AGPAT120
	RHACOAR121d5													PGPP120
	RHACOAR121d6													DAGK120
	RHACOAR141d5													PSSA180
	RHACOAR141d7													PSSA161
	RHACOAR142													PSSA141
	RHACOAR70													PSD160
	RHACOAR90													PSD161
	RHACOARP100													PSD180
	RHACOARP40													CA2tex
	RHACOARP50													CUtex
	RHACOARP60													SUCDi
	RHACOARP70													LPLIPAL1E160pp
	RHACOARP80													LPLIPAL1E180pp
	RHACOARP90													LPLIPAL1G160pp
	RHACOART60													LPLIPAL1G161pp
	RHAP100tex													PLIPA2E160pp
	RHAP100tpp													LPLIPAL1G180pp
	RHAP40tex													ACONTb
	RHAP40tpp													3HAD161
	RHAP50tex													PLIPA2G160pp
	RHAP50tpp													ASNS1
	RHAP60tex													EAR80y
	RHAP60tpp													EAR120y
	RHAP70tex													3OAR181
	RHAP70tpp													3HAD121
	RHAP80tex													EAR121y
	RHAP80tpp													GTHRDHpp
	RHAP90tex													MDDCP2pp
	RHAP90tpp													MDDCP3pp
	RHAT40tex													EAR40y
	RHAT40tpp													3OAS181
	RHAT60tex													EAR161y
	RHAT60tpp													AGPAT160
	RHMNT1													EAR160y
	RHMNT2													EAR100y
	RMD													3OAR141
	SARCOX2													3OAR161
	SBO3rt2pp													3HAD141
	SBO3t2pp													EAR121x
	SELADT													PSD140
	SERAT_copy1													PGSA140
	SHEME2abcpp													LPLIPAL1E161pp
	SHEMEtonex													ACONTa
	SO4t4pp_1													PGPP120pp
	T4HCINNMtex													PGPP181pp
	T4HCINNMtpp													CLPNH120pp
	TAGLIPA160ex													CLPNH140pp
	TAGLIPA180ex													PGSA181
	TAGLIPA181d9ex													PGPP140
	TAGLIPA182d9d12													PGPP141
	TCYNTtpp													MDDCP5pp
	TDSK2													MLTGY3pp
	TGTASE1													AGPAT140
	TGTASE2													PGSA160
	TGTASE3													3OAS140
	THYMt4pp													3OAR140
	TNTHAC1													3OAR160
	TNTHAC2													PGSA161
	TNTR1													3HAD181
	TNTR1x													PGPP160
	TNTR2													PGPP180
	TNTR2x													PGPP161
	TNTR3													PGPP181
	TNTR4													PE141abcpp
	TNTep													PE160abcpp
	TNTtex													PE161abcpp
	TNTtpp													PSD141
	TOLt5													PG140abcpp
	TOLt6													PG141abcpp
	TOLt7													PG180abcpp
	TRPS1_copy1													PG181abcpp
	TRYPTAOX													PGP141abcpp
	TTRCYCt2pp													PGP160abcpp
	TTRCYCt5													PGP180abcpp
	TTRCYCt7pp													MDDCP4pp
	U23GAAT2_1													CLPNS140pp
	UACGAMDH2													CLPNS141pp
	UAGAAT2_1													PG120abcpp
	UDCPGT_1													PE140abcpp
	UHGADA2_1													CFAS160E
	UKQUIVORx													CFAS180E
	UKQUIVORy													CFAS180G
	UPPN													PAPA160
	UQUIVOT													PAPA180
	UREA2t2pp													PSSA160
	UREAabcpp													PSSA181
	URO_c													DAGK140
	USHD1													DAGK160
	VACCtex													DAGK141
	VALDHr													DAGK161
	VALTRS_copy1													AGPAT181
	VCOAD													MDDEP3pp
	VECOAH													MDDEP4pp
	ZN2t4pp													MLTGY1pp
	ZN2t5													3HAD40
	ZN2t6													3OAS60
	SK_PHAg_c													3OAS160
	SK_pqqA_kt_c													3OAR60
	MEPCT_1													3OAR80
	PRAIi_copy2													2AGPE181tipp
	TRPS1_copy2													PLIPA1G160pp
	TAURabc													2AGPE160tipp
	AGPOP													2AGPE180tipp
	GLNS_copy2													2AGPE161tipp
	PIabc													PA161abcpp
	DHAD1_copy2													PA180abcpp
	DMALRED													PGPP161pp
	PRMICI_copy2													PE120abcpp
	PTRCabc													PE180abcpp
	PRAMPC_copy2													PAPA140
	DHQTi_copy2													PAPA141
	PRASCSi_copy2													DSBDR
	G5SD_copy2													TDSR1
	HEMEti													CGLYabcpp
	HDH													CLPNH180pp
	PSCVT_copy2													EAR140y
	APPAT													3OAS121
	VALTRS_copy2													3OAS80
	MOBDabc													3OAS100
	ARGDI													3OAS120
	IDPh_1													3OAR40
	MECDPS_copy2													3OAR100
	PPRGL													3HAD60
	HMR_0180_copy2													3HAD100
	GLUCYS_copy2													3HAD140
	NDP8													3HAD160
	AKGDb_copy2													AGPAT180
	SERAT_copy2													AGPAT141
	13PPDH2_1													AGPAT161
	3HPTNCOAR													DASYN120
	4HPTNCOAK													EAR60y
	4HPTNCOAL													MLTGY2pp
	4HPTNtex													MLTGY4pp
	4HPTNtpp													PE181abcpp
	4OXPTCOADHx													3OAS180
	4OXPTCOADHy													3HAD180
	4OXPTNtex													PSSA120
	4OXPTNtpp													PSD120
	4POPCOAM													PAPA120
	4POPCOAM2													MDDEP1pp
	4POPCOAM3													MDDEP2pp
	ACMTSOXINtex													PSD181
	ACMTSOXINtpp													DAGK180
	ACPHPHITRNtex													DAGK181
	ACPHPHITRNtpp													PLIPA2G161pp
	ALDD3y_copy2													3OAR180
	ARGR													PGSA120
	BVMO1													TDSR2
	BVMO2													GTHRDabc2pp
	BVMO3													ACOAD7f
	BVMO4													ACOAD8f
	BVMO5													ACOAD5f
	CHLP													ACOAD3f
	D2ONEtex													ACOAD2f
	D2ONEtpp													ACOAD4f
	D3ONEtex													ACOAD6f
	D3ONEtpp													NADH16pp
	D4ONEtex													DSERt2pp
	D4ONEtpp													ALAt4pp
	ETHP													EX_tungs_e
	EX_4hptn_e													FA120ACPHi
	EX_4oxptn_e													FA80ACPHi
	EX_acmtsoxin_e													FA140ACPHi
	EX_acpptrn_e													FA100ACPHi
	EX_d2one_e													GLYt4pp
	EX_d3one_e													TUNGStex
	EX_d4one_e													COBALT2tpp
	EX_mtsoxin_e													UM3PL
	EX_n2one_e													UM4PL
	EX_pptrn_e													NI2tpp
	EX_und2one_e													COBALT2t3pp
	GAPDi_nadp													CAt6pp
	GLUTARH													FA161ACPHi
	KAT33													FA141ACPHi
	LEVUACOAL													FA160ACPHi
	MTSOXINACT													MALDtex
	MTSOXINtex													PPAt4pp
	MTSOXINtpp													MALDt2_2pp
	N2ONEtex													PLIPA2E161pp
	N2ONEtpp													PLIPA2E180pp
	PHER													PLIPA2G180pp
	PPTRNACT													GLYt2pp
	PPTRNtex													ALAt2pp
	PPTRNtpp													DALAt2pp
	REPHACCOAT													MG2tpp
	UND2ONEtex													NI2t3pp
	UND2ONEtpp													PPAtex
	5APTNabcpp													THYMtex
	5APTNtex													CU2tpp
	5DH4DGLCD													FE2t3pp
	6ATHAtexi													MN2t3pp
	6HNACMO													CD2tpp
	6HNACt1pp													FE3abcpp
	6HNACtex													THRA
	AAC24DABA													CLt3_2pp
	AADSACYCL													CTECOAI8
	AALDCDLsi													CTECOAI6
	AASAD3													ACACT8r
	AATA													CTECOAI7
	ACOAD10f													ALDD19xr
	ACOAD11f													3OXCOAT
	ACOAD12f													PIt2rpp
	ACOAD13f													LEUt2rpp
	ACOAD14f													ILEt2rpp
	ACOAD15f													ADOCBLtonex
	ACOAD16f													VALt2rpp
	ACOAD17f													SERt2rpp
	ACOAD18f													ACOAD1f
	ACOAD19f
	ACOAD20f
	ACOAD21f
	ACOAD22f
	ACOAD23f
	ACOAD24f
	ACOAD25f
	ACOAD26f
	ACOAD27f
	ACOAD28f
	ACOAD29f
	ACOAD30f
	ACTNtex
	ACTNtpp
	ACt5pp
	ADCPS2
	ADSELK
	ADSELR
	ADSELR2
	AEPabcpp
	AEPTA
	AEPtex
	AGMDA
	AGMabcpp
	AGtex
	AGtpp
	AKGDb_copy1
	ALAGLUabcpp
	ALAHISabcpp
	ALAHIStex
	ALALEUabcpp
	ALALEUtex
	ALATHRabcpp
	ALATHRtex
	ALATRPabcpp
	ALATRPtex
	ALCDpp
	ALDD3y_copy1
	ALGAC1
	ALGAC2
	ALGAC3
	ALGAC4
	ALGAC5
	ALGE1
	ALGE2
	ALGE3
	ALGE4
	ALGE5
	ALGE6
	ALGE7
	ALGE8
	BALAALAabcpp
	BALAALAtex
	BALABALAabcpp
	BALABALAtex
	BALAGLYabcpp
	BALAGLYtex
	BALALEUabcpp
	BALALEUtex
	BGLApp
	BHBtpp
	BILIVERDtex
	BILIVERDtpp
	BUP
	DGUDBUTNtex
	CHOLt4ipp
	CHORt2rpp
	CHORtex
	CINNMCOAH
	CINNMtex
	CINNMtpp
	CITt4pp_1
	CITt_kt
	CMCBTFR1
	CMCBTFR2
	CMCBTFabcpp
	CMCBTFexs
	CMCBTFtex
	CMCBTFtonex
	CMCBTFtpp
	CMt2ex
	CMt2ppi
	CMtexabc
	COALCDH
	COALDDH
	COBALTt4pp
	R05217_nad
	COLIPAabcpp_kt
	CONFRLtex
	CONFRLtpp
	COt_1
	Cotpp
	DAAD11
	DAAD12
	DAAD2
	DAAD3
	DAAD5
	PHET
	DAAD7
	DAAD8
	DABAAT2
	DAGLIPA160ex
	DAGLIPA180ex
	DAGLIPA181d9ex
	DAGLIPA182d9d12ex
	DALAALAD
	DALADALAD
	DALAGLYD
	DALALEUD
	DALAabcpp
	DARGabcpp
	DARGtex
	DASNabcpp
	DASNtex
	DESATPE160
	DESATPG160
	DGBUTNH
	DM_C70aPHA_c
	DM_C70pPHA_c
	DM_C80aPHA_c
	DM_C80pPHA_c
	DM_C90aPHA_c
	DM_C90pPHA_c
	DM_acmum6p_c
	DM_ppi50_c
	DM_acgam_c
	DM_doxopa_c
	DM_tripeptide_c
	DNTAep
	DOPAtpp
	DOPDH
	DORNabcpp
	DORNtex
	DPHEt2rpp
	DPHEtex
	DPROabcpp
	DPROtex
	DTYRt2rpp
	DTYRtex
	DURAD
	DURAD2
	DVALabcpp
	DVALtex
	HBCE
	ECOAH14
	ECOAH15
	ECOAH16
	ECOAH17
	ECOAH18
	ECOAH19
	EX_3oxoadp_e
	EX_4hpro_DC_e
	EX_4hpro_LT_e
	EX_5aptn_e
	EX_5mcsn_e
	EX_6atha_e
	EX_6hnac_e
	EX_Ncbmpts_e
	EX_R3hdec4e_e
	EX_R_3h4atba_e
	EX_R_3h6atha_e
	EX_R_3hcmrs7e_e
	EX_R_3hdcaa_e
	EX_R_3hdd5ea_e
	EX_R_3hdd6e_e
	EX_R_3hdda_e
	EX_R_3hhdca_e
	EX_R_3hhpa_e
	EX_R_3hhxa_e
	EX_R_3hnonaa_e
	EX_R_3hocta_e
	EX_R_3hpba_e
	EX_R_3hpdeca_e
	EX_R_3hphpa_e
	EX_R_3hphxa_e
	EX_R_3hpnona_e
	EX_R_3hpocta_e
	EX_R_3hppta_e
	EX_R_3hpt_e
	EX_R_3htd58e_e
	EX_R_3htd5e_e
	EX_R_3httdca_e
	EX_T4hcinnm_e
	EX_actn__R_e
	EX_alahis_e
	EX_alaleu_e
	EX_alathr_e
	EX_alatrp_e
	EX_algac_MG_14_e
	EX_algac_MG_23_e
	EX_algac_MG_32_e
	EX_algac_MG_41_e
	EX_algac__M_e
	EX_apc_e
	EX_arg__D_e
	EX_asn__D_e
	EX_balaala_e
	EX_balabala_e
	EX_balagly_e
	EX_balaleu_e
	EX_biliverd_e
	3HLYTCL
	3OXOADPt_ex
	3OXOADPt_pp
	3PQQS
	4ABUTabcpp
	4CMCOAS
	4HBADH
	4HDPROO
	4HPRODCabcpp
	4HPRODCtex
	4HPROE
	4HPROLTabcpp
	4HPROLTtex
