# Supplementary material for: A genome-scale metabolic model for the denitrifying bacterium Thauera sp. MZ1T accurately predicts degradation of pollutants and production of polymers
Source: PLoS Comput Biol. 2025 Jan 7;21(1):e1012736. doi: 10.1371/journal.pcbi.1012736 (PMC11741664; doi:10.1371/journal.pcbi.1012736)
Supplement: S4 Material — (XLSX) [file pcbi.1012736.s004.xlsx]

## Sheet: GN2 Biolog plates
Substrates	Growth	ID	Qualitative prediction	Conclusion	Normalized prediction	Conclusion
cis-aconitic acid	high	acon_C_e	+	TP	medium	underestimation
D-gluconic acid	high	glcn_e	+	TP	high	correct prediction
α-ketoglutamic acid	high	akg_e	+	TP	low	underestimation
gulonic acid	high	guln__L_e	+	TP	high	correct prediction
D-alanine	high	ala__D_e	+	TP	high	correct prediction
L-alanine	high	ala__L_e	+	TP	high	correct prediction
L-asparagine	high	asn__L_e	+	TP	high	correct prediction
L-aspartic acid	high	asp__L_e	+	TP	high	correct prediction
D-glucose	high	glc__D_e	+	TP	high	correct prediction
Tween 40	medium	NA	NA	NA	medium	correct prediction
Tween 80	medium	NA	NA	NA	medium	correct prediction
methyl pyruvate	medium	pyr_e	+	TP	medium	correct prediction
citric acid	medium	cit_e	+	TP	medium	correct prediction
liaconic acid	medium	NA	NA	NA	medium	correct prediction
D,L-lactic acid	medium	lac__L_e	+	TP	medium	correct prediction
propionic acid	medium	ppa_e	+	TP	medium	correct prediction
succinic acid	medium	succ_e	+	TP	medium	correct prediction
alaninamide	medium	balamd_e	+	TP	medium	correct prediction
L-alanyl-glycine	medium	alagly_e	-	FN	medium	correct prediction
L-glutamic acid	medium	glu__L_e	+	TP	medium	correct prediction
glycyl- L-glutamic acid	medium	gly_e	+	TP	medium	correct prediction
L-histidine	medium	his__L_e	+	TP	high	overestimation
L-leucine	medium	leu__L_e	+	TP	medium	correct prediction
L-proline	medium	pro__L_e	+	TP	medium	correct prediction
L-serine	medium	ser__L_e	+	TP	low	underestimation
D,L-carnitine	medium	crn__D_e	-	FN	medium	correct prediction
γ-amino butyric acid	medium	4abut_e	+	TP	medium	correct prediction
inosine	medium	ins_e	+	TP	medium	correct prediction
putrescine	medium	ptrc_e	+	TP	medium	correct prediction
glycerol	medium	glyc_e	+	TP	medium	correct prediction
mono-methylsuccinate	low	NA	NA	NA	low	correct prediction
β-hydroxybutyric acid	low	bhb_e	+	TP	low	correct prediction
acetic acid	low	ac_e	+	TP	low	correct prediction
formic acid	low	for_e	-	FN	low	correct prediction
β-hydroxyphenylacetic acid	low	4hphac_e	+	TP	low	correct prediction
α-ketobutyric acid	low	2obut_c	-	FN	low	correct prediction
α-ketovaleric acid	low	NA	NA	NA	low	correct prediction
bromosuccinic acid	low	NA	NA	NA	low	correct prediction
L-ornithine	low	orn_e	+	TP	low	correct prediction
L-phenylalanine	low	phe__L_e	+	TP	medium	overestimation
L-threonine	low	thr__L_e	+	TP	medium	overestimation
urocanic acid	low	urcan_e	-	FN	low	correct prediction
uridine	low	uri_e	+	TP	low	correct prediction
thymidine	low	thymd_e	+	TP	low	correct prediction
phenyl ethylamine	low	peamn_e	+	TP	low	correct prediction
2-amino ethanol	low	etha_e	+	TP	low	correct prediction
2,3- butanediol	low	btd_RR_e	+	TP	low	correct prediction
